# Supplementary material for: 3D covalent organic framework membrane with fast and selective ion transport
Source: Nat Commun. 2023 Sep 22;14:5926. doi: 10.1038/s41467-023-41555-5 (PMC10517170; doi:10.1038/s41467-023-41555-5)
Supplement: Supplementary file 4 — Supplementary Movie 1 [file 41467_2023_41555_MOESM4_ESM.zip]

Archive with 1 entries (1 files):
- Supplementary movie 1.mp4
