# Supplementary material for: 3D covalent organic framework membrane with fast and selective ion transport
Source: Nat Commun. 2023 Sep 22;14:5926. doi: 10.1038/s41467-023-41555-5 (PMC10517170; doi:10.1038/s41467-023-41555-5)
Supplement: Supplementary file 7 — Source Data [file 41467_2023_41555_MOESM7_ESM.xlsx]

## Sheet: Fig.2a FTIR
FTIR data
3997.58	0.88999	3997.58	1.91596	3997.58	2.79497
3996.15	0.88976	3996.15	1.91552	3996.15	2.79558
3994.72	0.88955	3994.72	1.91519	3994.72	2.79616
3993.29	0.88944	3993.29	1.91497	3993.29	2.79654
3991.86	0.8894	3991.86	1.91489	3991.86	2.79654
3990.43	0.88939	3990.43	1.91501	3990.43	2.79625
3989	0.88933	3989	1.91514	3989	2.79596
3987.57	0.88923	3987.57	1.91459	3987.57	2.7958
3986.15	0.88907	3986.15	1.91238	3986.15	2.79567
3984.72	0.88886	3984.72	1.90817	3984.72	2.79539
3983.29	0.88861	3983.29	1.90292	3983.29	2.79498
3981.86	0.88837	3981.86	1.89819	3981.86	2.79467
3980.43	0.88822	3980.43	1.8949	3980.43	2.79466
3979	0.88818	3979	1.89303	3979	2.79485
3977.57	0.8882	3977.57	1.8923	3977.57	2.79502
3976.14	0.88824	3976.14	1.89258	3976.14	2.79511
3974.71	0.88827	3974.71	1.89377	3974.71	2.79519
3973.28	0.88827	3973.28	1.89556	3973.28	2.79527
3971.85	0.88825	3971.85	1.89729	3971.85	2.79524
3970.42	0.88817	3970.42	1.89812	3970.42	2.79505
3968.99	0.88805	3968.99	1.89767	3968.99	2.79481
3967.57	0.88792	3967.57	1.89658	3967.57	2.79472
3966.14	0.8878	3966.14	1.89606	3966.14	2.79478
3964.71	0.88771	3964.71	1.89649	3964.71	2.79476
3963.28	0.88765	3963.28	1.89695	3963.28	2.79453
3961.85	0.88765	3961.85	1.89622	3961.85	2.79432
3960.42	0.8877	3960.42	1.89433	3960.42	2.79432
3958.99	0.88776	3958.99	1.89259	3958.99	2.79438
3957.56	0.88775	3957.56	1.89218	3957.56	2.79427
3956.13	0.8877	3956.13	1.89304	3956.13	2.79403
3954.7	0.88766	3954.7	1.89415	3954.7	2.79391
3953.27	0.8877	3953.27	1.89428	3953.27	2.79392
3951.84	0.88781	3951.84	1.89281	3951.84	2.79385
3950.41	0.88793	3950.41	1.89041	3950.41	2.79356
3948.99	0.88799	3948.99	1.88889	3948.99	2.79337
3947.56	0.88805	3947.56	1.88954	3947.56	2.79368
3946.13	0.88815	3946.13	1.89152	3946.13	2.79413
3944.7	0.88822	3944.7	1.89244	3944.7	2.79397
3943.27	0.88819	3943.27	1.8909	3943.27	2.79329
3941.84	0.88802	3941.84	1.88778	3941.84	2.79283
3940.41	0.88777	3940.41	1.88508	3940.41	2.79287
3938.98	0.88752	3938.98	1.88399	3938.98	2.79315
3937.55	0.8874	3937.55	1.88443	3937.55	2.79364
3936.12	0.88753	3936.12	1.88591	3936.12	2.7943
3934.69	0.88788	3934.69	1.88805	3934.69	2.79467
3933.26	0.88827	3933.26	1.89033	3933.26	2.79437
3931.83	0.88851	3931.83	1.89182	3931.83	2.79376
3930.41	0.88855	3930.41	1.89178	3930.41	2.79358
3928.98	0.88849	3928.98	1.89087	3928.98	2.79403
3927.55	0.88847	3927.55	1.8905	3927.55	2.79432
3926.12	0.88847	3926.12	1.89088	3926.12	2.7939
3924.69	0.88844	3924.69	1.89083	3924.69	2.79335
3923.26	0.88834	3923.26	1.88972	3923.26	2.79338
3921.83	0.8882	3921.83	1.88852	3921.83	2.79361
3920.4	0.88804	3920.4	1.88805	3920.4	2.79321
3918.97	0.88788	3918.97	1.88761	3918.97	2.79202
3917.54	0.88775	3917.54	1.88639	3917.54	2.79065
3916.11	0.88764	3916.11	1.88506	3916.11	2.78981
3914.68	0.88749	3914.68	1.88474	3914.68	2.78973
3913.25	0.88723	3913.25	1.88524	3913.25	2.79003
3911.83	0.88692	3911.83	1.88568	3911.83	2.79062
3910.4	0.88675	3910.4	1.88598	3910.4	2.79186
3908.97	0.88689	3908.97	1.88685	3908.97	2.79362
3907.54	0.8874	3907.54	1.88825	3907.54	2.79503
3906.11	0.88819	3906.11	1.88897	3906.11	2.79538
3904.68	0.88899	3904.68	1.8881	3904.68	2.79494
3903.25	0.88952	3903.25	1.88667	3903.25	2.79429
3901.82	0.88968	3901.82	1.88627	3901.82	2.79303
3900.39	0.8895	3900.39	1.8864	3900.39	2.7911
3898.96	0.88907	3898.96	1.88545	3898.96	2.79004
3897.53	0.88859	3897.53	1.88378	3897.53	2.79102
3896.1	0.88826	3896.1	1.88294	3896.1	2.79297
3894.67	0.8881	3894.67	1.88282	3894.67	2.79369
3893.25	0.88795	3893.25	1.88155	3893.25	2.79243
3891.82	0.88773	3891.82	1.87836	3891.82	2.79098
3890.39	0.88757	3890.39	1.8755	3890.39	2.79141
3888.96	0.88762	3888.96	1.87574	3888.96	2.7929
3887.53	0.88777	3887.53	1.87883	3887.53	2.79329
3886.1	0.88794	3886.1	1.88198	3886.1	2.79264
3884.67	0.88819	3884.67	1.88273	3884.67	2.79236
3883.24	0.88848	3883.24	1.88074	3883.24	2.79179
3881.81	0.8886	3881.81	1.87721	3881.81	2.78971
3880.38	0.88847	3880.38	1.87392	3880.38	2.78766
3878.95	0.88832	3878.95	1.87281	3878.95	2.78797
3877.52	0.88826	3877.52	1.87456	3877.52	2.78974
3876.09	0.88824	3876.09	1.87777	3876.09	2.79084
3874.67	0.88822	3874.67	1.88047	3874.67	2.79117
3873.24	0.88829	3873.24	1.88194	3873.24	2.79115
3871.81	0.88844	3871.81	1.88235	3871.81	2.78998
3870.38	0.88859	3870.38	1.88141	3870.38	2.78824
3868.95	0.8888	3868.95	1.879	3868.95	2.78832
3867.52	0.8891	3867.52	1.87626	3867.52	2.78989
3866.09	0.88935	3866.09	1.87423	3866.09	2.79026
3864.66	0.88937	3864.66	1.8724	3864.66	2.78885
3863.23	0.88915	3863.23	1.87003	3863.23	2.78757
3861.8	0.88887	3861.8	1.86772	3861.8	2.78797
3860.37	0.88867	3860.37	1.86676	3860.37	2.79008
3858.94	0.88862	3858.94	1.86767	3858.94	2.79295
3857.51	0.88875	3857.51	1.8699	3857.51	2.79489
3856.08	0.88908	3856.08	1.87189	3856.08	2.79379
3854.66	0.88954	3854.66	1.87121	3854.66	2.78918
3853.23	0.88984	3853.23	1.86618	3853.23	2.78413
3851.8	0.8898	3851.8	1.85902	3851.8	2.7826
3850.37	0.88938	3850.37	1.85429	3850.37	2.78441
3848.94	0.88864	3848.94	1.85358	3848.94	2.78718
3847.51	0.88788	3847.51	1.85546	3847.51	2.78944
3846.08	0.88743	3846.08	1.85812	3846.08	2.7909
3844.65	0.88753	3844.65	1.86034	3844.65	2.79196
3843.22	0.88819	3843.22	1.86139	3843.22	2.79298
3841.79	0.88916	3841.79	1.8608	3841.79	2.79329
3840.36	0.88993	3840.36	1.85812	3840.36	2.79187
3838.93	0.89007	3838.93	1.85307	3838.93	2.78916
3837.5	0.88965	3837.5	1.84661	3837.5	2.78708
3836.08	0.88909	3836.08	1.84135	3836.08	2.78648
3834.65	0.88865	3834.65	1.8392	3834.65	2.78614
3833.22	0.88836	3833.22	1.83948	3833.22	2.78512
3831.79	0.88819	3831.79	1.84006	3831.79	2.78413
3830.36	0.8883	3830.36	1.8398	3830.36	2.78399
3828.93	0.88848	3828.93	1.83907	3828.93	2.78431
3827.5	0.88867	3827.5	1.83857	3827.5	2.78501
3826.07	0.88886	3826.07	1.83869	3826.07	2.78675
3824.64	0.88909	3824.64	1.83987	3824.64	2.78874
3823.21	0.8893	3823.21	1.84214	3823.21	2.78889
3821.78	0.88947	3821.78	1.84432	3821.78	2.78755
3820.35	0.88968	3820.35	1.84482	3820.35	2.78745
3818.92	0.88998	3818.92	1.84343	3818.92	2.78805
3817.5	0.89005	3817.5	1.84058	3817.5	2.78676
3816.07	0.88965	3816.07	1.83619	3816.07	2.78448
3814.64	0.88902	3814.64	1.83118	3814.64	2.78419
3813.21	0.88853	3813.21	1.82774	3813.21	2.78617
3811.78	0.88829	3811.78	1.82699	3811.78	2.78858
3810.35	0.88827	3810.35	1.82809	3810.35	2.78977
3808.92	0.88844	3808.92	1.82952	3808.92	2.7894
3807.49	0.88886	3807.49	1.83013	3807.49	2.789
3806.06	0.88954	3806.06	1.82954	3806.06	2.79053
3804.63	0.89031	3804.63	1.82805	3804.63	2.79263
3803.2	0.89084	3803.2	1.82567	3803.2	2.79232
3801.77	0.89098	3801.77	1.82193	3801.77	2.79019
3800.34	0.8909	3800.34	1.81742	3800.34	2.78936
3798.92	0.89077	3798.92	1.81367	3798.92	2.78955
3797.49	0.8905	3797.49	1.81092	3797.49	2.7888
3796.06	0.89001	3796.06	1.80813	3796.06	2.78759
3794.63	0.88946	3794.63	1.80522	3794.63	2.78722
3793.2	0.88897	3793.2	1.80315	3793.2	2.78752
3791.77	0.88858	3791.77	1.8019	3791.77	2.78785
3790.34	0.88832	3790.34	1.80039	3790.34	2.78825
3788.91	0.88826	3788.91	1.79807	3788.91	2.7887
3787.48	0.88837	3787.48	1.79572	3787.48	2.78866
3786.05	0.88854	3786.05	1.79436	3786.05	2.78808
3784.62	0.88872	3784.62	1.79392	3784.62	2.78782
3783.19	0.88892	3783.19	1.79335	3783.19	2.78818
3781.76	0.8891	3781.76	1.79169	3781.76	2.78799
3780.34	0.88909	3780.34	1.78876	3780.34	2.78664
3778.91	0.88885	3778.91	1.78504	3778.91	2.78536
3777.48	0.88851	3777.48	1.78153	3777.48	2.78539
3776.05	0.88819	3776.05	1.77949	3776.05	2.78652
3774.62	0.88795	3774.62	1.77962	3774.62	2.78798
3773.19	0.88781	3773.19	1.7813	3773.19	2.78892
3771.76	0.88776	3771.76	1.78261	3771.76	2.78879
3770.33	0.88779	3770.33	1.78162	3770.33	2.78816
3768.9	0.88787	3768.9	1.77824	3768.9	2.78787
3767.47	0.88796	3767.47	1.77422	3767.47	2.78771
3766.04	0.88793	3766.04	1.771	3766.04	2.78755
3764.61	0.88774	3764.61	1.76865	3764.61	2.78836
3763.18	0.8875	3763.18	1.76677	3763.18	2.79015
3761.76	0.88733	3761.76	1.76503	3761.76	2.79137
3760.33	0.88726	3760.33	1.76273	3760.33	2.79144
3758.9	0.88725	3758.9	1.75924	3758.9	2.79165
3757.47	0.8873	3757.47	1.75521	3757.47	2.79334
3756.04	0.88745	3756.04	1.75247	3756.04	2.79615
3754.61	0.88771	3754.61	1.75214	3754.61	2.79821
3753.18	0.88807	3753.18	1.75325	3753.18	2.79774
3751.75	0.88835	3751.75	1.75254	3751.75	2.79514
3750.32	0.88819	3750.32	1.74709	3750.32	2.79315
3748.89	0.88772	3748.89	1.73842	3748.89	2.79352
3747.46	0.88699	3747.46	1.73101	3747.46	2.79365
3746.03	0.88602	3746.03	1.72607	3746.03	2.79089
3744.6	0.88505	3744.6	1.7219	3744.6	2.78735
3743.18	0.88451	3743.18	1.71826	3743.18	2.78727
3741.75	0.88432	3741.75	1.71673	3741.75	2.79088
3740.32	0.88416	3740.32	1.71721	3740.32	2.79543
3738.89	0.88401	3738.89	1.71726	3738.89	2.79864
3737.46	0.88406	3737.46	1.71425	3737.46	2.79927
3736.03	0.88411	3736.03	1.70755	3736.03	2.79703
3734.6	0.88366	3734.6	1.69907	3734.6	2.79309
3733.17	0.88248	3733.17	1.69143	3733.17	2.78981
3731.74	0.88104	3731.74	1.68609	3731.74	2.78923
3730.31	0.87995	3730.31	1.68359	3730.31	2.79109
3728.88	0.87941	3728.88	1.68351	3728.88	2.79319
3727.45	0.87918	3727.45	1.68403	3727.45	2.79407
3726.02	0.87894	3726.02	1.68259	3726.02	2.79402
3724.6	0.87844	3724.6	1.67806	3724.6	2.79361
3723.17	0.87756	3723.17	1.67197	3723.17	2.79289
3721.74	0.87638	3721.74	1.66661	3721.74	2.79219
3720.31	0.8751	3720.31	1.66239	3720.31	2.79212
3718.88	0.87388	3718.88	1.65832	3718.88	2.79314
3717.45	0.87284	3717.45	1.6542	3717.45	2.79535
3716.02	0.87204	3716.02	1.65065	3716.02	2.79797
3714.59	0.87146	3714.59	1.64742	3714.59	2.79928
3713.16	0.87082	3713.16	1.64263	3713.16	2.79794
3711.73	0.86964	3711.73	1.63453	3711.73	2.79445
3710.3	0.86769	3710.3	1.62423	3710.3	2.79114
3708.87	0.86539	3708.87	1.6151	3708.87	2.79006
3707.44	0.86325	3707.44	1.60879	3707.44	2.79109
3706.01	0.86136	3706.01	1.60443	3706.01	2.79268
3704.59	0.85948	3704.59	1.60054	3704.59	2.79319
3703.16	0.85732	3703.16	1.5957	3703.16	2.79222
3701.73	0.85474	3701.73	1.58888	3701.73	2.79101
3700.3	0.8519	3700.3	1.58049	3700.3	2.79089
3698.87	0.84905	3698.87	1.57217	3698.87	2.79167
3697.44	0.84625	3697.44	1.56498	3697.44	2.79271
3696.01	0.84345	3696.01	1.55882	3696.01	2.79427
3694.58	0.84079	3694.58	1.55324	3694.58	2.79651
3693.15	0.83826	3693.15	1.54751	3693.15	2.79834
3691.72	0.83526	3691.72	1.53989	3691.72	2.79807
3690.29	0.83082	3690.29	1.5285	3690.29	2.79517
3688.86	0.82465	3688.86	1.51371	3688.86	2.79148
3687.43	0.81798	3687.43	1.49873	3687.43	2.78943
3686.01	0.81206	3686.01	1.486	3686.01	2.78928
3684.58	0.80693	3684.58	1.4751	3684.58	2.78983
3683.15	0.80195	3683.15	1.46464	3683.15	2.79044
3681.72	0.79673	3681.72	1.45432	3681.72	2.7914
3680.29	0.79127	3680.29	1.44489	3680.29	2.79278
3678.86	0.78542	3678.86	1.43664	3678.86	2.79329
3677.43	0.77833	3677.43	1.42743	3677.43	2.79139
3676	0.76907	3676	1.4134	3676	2.78793
3674.57	0.75843	3674.57	1.39439	3674.57	2.78646
3673.14	0.74863	3673.14	1.37594	3673.14	2.78633
3671.71	0.7396	3671.71	1.36126	3671.71	2.78318
3670.28	0.72903	3670.28	1.34759	3670.28	2.77656
3668.85	0.71641	3668.85	1.33266	3668.85	2.77111
3667.43	0.70414	3667.43	1.3185	3667.43	2.76926
3666	0.69368	3666	1.30699	3666	2.76932
3664.57	0.68416	3664.57	1.29709	3664.57	2.76942
3663.14	0.67441	3663.14	1.28725	3663.14	2.76941
3661.71	0.66419	3661.71	1.27724	3661.71	2.76969
3660.28	0.65375	3660.28	1.26739	3660.28	2.76981
3658.85	0.64303	3658.85	1.25742	3658.85	2.76853
3657.42	0.63149	3657.42	1.24653	3657.42	2.76568
3655.99	0.6193	3655.99	1.23466	3655.99	2.76326
3654.56	0.60807	3654.56	1.22319	3654.56	2.76295
3653.13	0.5991	3653.13	1.21298	3653.13	2.76335
3651.7	0.59107	3651.7	1.20193	3651.7	2.76157
3650.27	0.58066	3650.27	1.18624	3650.27	2.75621
3648.85	0.56587	3648.85	1.16596	3648.85	2.74868
3647.42	0.54945	3647.42	1.14765	3647.42	2.74234
3645.99	0.53587	3645.99	1.13664	3645.99	2.73959
3644.56	0.52593	3644.56	1.13098	3644.56	2.739
3643.13	0.51765	3643.13	1.1261	3643.13	2.7381
3641.7	0.50926	3641.7	1.11954	3641.7	2.73609
3640.27	0.50032	3640.27	1.11154	3640.27	2.73349
3638.84	0.49118	3638.84	1.10359	3638.84	2.73093
3637.41	0.48224	3637.41	1.0967	3637.41	2.72874
3635.98	0.4737	3635.98	1.09076	3635.98	2.72707
3634.55	0.46561	3634.55	1.08489	3634.55	2.72627
3633.12	0.45808	3633.12	1.07841	3633.12	2.72611
3631.69	0.4509	3631.69	1.07089	3631.69	2.72462
3630.27	0.44299	3630.27	1.06154	3630.27	2.71977
3628.84	0.43338	3628.84	1.0504	3628.84	2.71308
3627.41	0.42318	3627.41	1.04001	3627.41	2.70862
3625.98	0.41466	3625.98	1.03302	3625.98	2.70774
3624.55	0.4083	3624.55	1.02877	3624.55	2.70845
3623.12	0.40305	3623.12	1.0251	3623.12	2.7086
3621.69	0.39774	3621.69	1.02097	3621.69	2.70704
3620.26	0.39159	3620.26	1.01656	3620.26	2.70398
3618.83	0.38453	3618.83	1.01198	3618.83	2.70113
3617.4	0.37737	3617.4	1.00681	3617.4	2.69993
3615.97	0.37092	3615.97	1.00053	3615.97	2.69971
3614.54	0.36501	3614.54	0.99324	3614.54	2.6992
3613.11	0.35915	3613.11	0.98569	3613.11	2.69859
3611.69	0.35324	3611.69	0.97875	3611.69	2.69818
3610.26	0.34738	3610.26	0.97275	3610.26	2.69713
3608.83	0.3414	3608.83	0.96739	3608.83	2.69512
3607.4	0.33525	3607.4	0.96249	3607.4	2.6935
3605.97	0.32941	3605.97	0.95839	3605.97	2.69347
3604.54	0.32429	3604.54	0.95533	3604.54	2.69441
3603.11	0.31966	3603.11	0.95296	3603.11	2.69503
3601.68	0.31496	3601.68	0.95046	3601.68	2.69499
3600.25	0.30997	3600.25	0.94719	3600.25	2.69482
3598.82	0.30485	3598.82	0.94318	3598.82	2.69466
3597.39	0.29977	3597.39	0.9392	3597.39	2.69398
3595.96	0.29465	3595.96	0.93619	3595.96	2.69261
3594.53	0.28951	3594.53	0.93441	3594.53	2.69152
3593.11	0.28464	3593.11	0.93336	3593.11	2.69187
3591.68	0.28042	3591.68	0.93239	3591.68	2.69329
3590.25	0.27664	3590.25	0.9313	3590.25	2.69395
3588.82	0.27253	3588.82	0.93019	3588.82	2.69281
3587.39	0.26757	3587.39	0.92922	3587.39	2.69096
3585.96	0.26221	3585.96	0.92844	3585.96	2.69019
3584.53	0.2573	3584.53	0.92767	3584.53	2.69062
3583.1	0.25306	3583.1	0.92677	3583.1	2.69116
3581.67	0.2491	3581.67	0.92597	3581.67	2.69119
3580.24	0.24505	3580.24	0.9257	3580.24	2.69088
3578.81	0.24086	3578.81	0.92619	3578.81	2.69051
3577.38	0.2366	3577.38	0.92722	3577.38	2.69016
3575.95	0.23238	3575.95	0.92821	3575.95	2.68999
3574.53	0.22828	3574.53	0.9285	3574.53	2.69032
3573.1	0.22449	3573.1	0.92774	3573.1	2.69148
3571.67	0.22113	3571.67	0.92623	3571.67	2.69313
3570.24	0.21804	3570.24	0.92466	3570.24	2.6942
3568.81	0.2147	3568.81	0.92359	3568.81	2.69359
3567.38	0.21063	3567.38	0.923	3567.38	2.69146
3565.95	0.20602	3565.95	0.92239	3565.95	2.68937
3564.52	0.20168	3564.52	0.92145	3564.52	2.68837
3563.09	0.19801	3563.09	0.9206	3563.09	2.68802
3561.66	0.19466	3561.66	0.9205	3561.66	2.68742
3560.23	0.19125	3560.23	0.92144	3560.23	2.68642
3558.8	0.18776	3558.8	0.92288	3558.8	2.68542
3557.37	0.18435	3557.37	0.92375	3557.37	2.68468
3555.94	0.18109	3555.94	0.92326	3555.94	2.68404
3554.52	0.17787	3554.52	0.92156	3554.52	2.68314
3553.09	0.17461	3553.09	0.91954	3553.09	2.68212
3551.66	0.17135	3551.66	0.91811	3551.66	2.68158
3550.23	0.1683	3550.23	0.91784	3550.23	2.68157
3548.8	0.16544	3548.8	0.91874	3548.8	2.68139
3547.37	0.16255	3547.37	0.92017	3547.37	2.68042
3545.94	0.15944	3545.94	0.92088	3545.94	2.67888
3544.51	0.15617	3544.51	0.91986	3544.51	2.67733
3543.08	0.15296	3543.08	0.91753	3543.08	2.67614
3541.65	0.15	3541.65	0.91532	3541.65	2.67522
3540.22	0.14727	3540.22	0.91421	3540.22	2.67432
3538.79	0.14464	3538.79	0.91411	3538.79	2.67321
3537.36	0.14196	3537.36	0.91421	3537.36	2.67193
3535.94	0.13913	3535.94	0.91356	3535.94	2.67078
3534.51	0.1362	3534.51	0.91177	3534.51	2.67001
3533.08	0.13337	3533.08	0.90911	3533.08	2.66951
3531.65	0.13076	3531.65	0.90635	3531.65	2.66897
3530.22	0.12839	3530.22	0.90447	3530.22	2.6682
3528.79	0.12613	3528.79	0.90426	3528.79	2.66723
3527.36	0.12389	3527.36	0.90564	3527.36	2.66625
3525.93	0.12159	3525.93	0.90719	3525.93	2.6652
3524.5	0.11923	3524.5	0.90733	3524.5	2.66384
3523.07	0.11687	3523.07	0.90611	3523.07	2.66219
3521.64	0.11456	3521.64	0.90476	3521.64	2.66048
3520.21	0.11237	3520.21	0.90413	3520.21	2.65878
3518.78	0.11029	3518.78	0.90418	3518.78	2.65714
3517.36	0.10832	3517.36	0.90426	3517.36	2.65578
3515.93	0.10644	3515.93	0.90375	3515.93	2.65478
3514.5	0.10463	3514.5	0.90287	3514.5	2.65391
3513.07	0.10283	3513.07	0.90244	3513.07	2.65277
3511.64	0.10098	3511.64	0.90281	3511.64	2.65107
3510.21	0.09906	3510.21	0.90349	3510.21	2.64905
3508.78	0.09717	3508.78	0.90388	3508.78	2.64735
3507.35	0.09541	3507.35	0.90405	3507.35	2.64621
3505.92	0.09382	3505.92	0.90451	3505.92	2.64514
3504.49	0.09232	3504.49	0.90521	3504.49	2.6437
3503.06	0.09076	3503.06	0.90522	3503.06	2.64215
3501.63	0.08918	3501.63	0.90418	3501.63	2.64085
3500.2	0.08767	3500.2	0.90309	3500.2	2.6397
3498.78	0.08627	3498.78	0.90291	3498.78	2.63837
3497.35	0.08487	3497.35	0.90365	3497.35	2.63671
3495.92	0.08341	3495.92	0.90467	3495.92	2.63483
3494.49	0.0819	3494.49	0.90524	3494.49	2.63287
3493.06	0.08041	3493.06	0.90502	3493.06	2.63087
3491.63	0.07903	3491.63	0.9041	3491.63	2.6288
3490.2	0.07772	3490.2	0.90291	3490.2	2.62655
3488.77	0.07647	3488.77	0.90201	3488.77	2.62414
3487.34	0.07523	3487.34	0.90171	3487.34	2.62168
3485.91	0.07401	3485.91	0.90177	3485.91	2.61907
3484.48	0.07281	3484.48	0.90184	3484.48	2.61598
3483.05	0.07166	3483.05	0.90208	3483.05	2.61222
3481.62	0.07053	3481.62	0.90294	3481.62	2.60804
3480.2	0.06941	3480.2	0.90428	3480.2	2.60376
3478.77	0.06831	3478.77	0.90502	3478.77	2.59931
3477.34	0.06721	3477.34	0.90443	3477.34	2.59437
3475.91	0.06612	3475.91	0.90329	3475.91	2.58885
3474.48	0.06504	3474.48	0.90276	3474.48	2.58298
3473.05	0.06401	3473.05	0.90305	3473.05	2.5771
3471.62	0.06306	3471.62	0.90353	3471.62	2.57142
3470.19	0.06224	3470.19	0.90371	3470.19	2.56589
3468.76	0.06152	3468.76	0.90382	3468.76	2.56039
3467.33	0.06081	3467.33	0.90401	3467.33	2.55494
3465.9	0.06003	3465.9	0.90377	3465.9	2.54965
3464.47	0.05922	3464.47	0.90279	3464.47	2.54452
3463.04	0.05841	3463.04	0.90176	3463.04	2.5395
3461.62	0.05766	3461.62	0.90154	3461.62	2.53466
3460.19	0.05694	3460.19	0.90216	3460.19	2.53
3458.76	0.05624	3458.76	0.90244	3458.76	2.52536
3457.33	0.05554	3457.33	0.90139	3457.33	2.52068
3455.9	0.05488	3455.9	0.90001	3455.9	2.5161
3454.47	0.05432	3454.47	0.89954	3454.47	2.51181
3453.04	0.05389	3453.04	0.89956	3453.04	2.508
3451.61	0.05359	3451.61	0.89922	3451.61	2.5048
3450.18	0.05339	3450.18	0.89878	3450.18	2.50214
3448.75	0.0532	3448.75	0.89917	3448.75	2.49986
3447.32	0.05295	3447.32	0.90091	3447.32	2.4981
3445.89	0.05262	3445.89	0.90294	3445.89	2.49703
3444.46	0.05227	3444.46	0.90338	3444.46	2.49632
3443.04	0.05201	3443.04	0.90249	3443.04	2.49564
3441.61	0.05187	3441.61	0.90177	3441.61	2.49508
3440.18	0.05183	3440.18	0.90151	3440.18	2.49484
3438.75	0.05188	3438.75	0.90153	3438.75	2.49477
3437.32	0.05196	3437.32	0.90161	3437.32	2.49454
3435.89	0.05201	3435.89	0.90137	3435.89	2.49399
3434.46	0.05198	3434.46	0.90083	3434.46	2.4931
3433.03	0.05192	3433.03	0.90033	3433.03	2.49199
3431.6	0.05192	3431.6	0.89989	3431.6	2.49091
3430.17	0.05199	3430.17	0.89931	3430.17	2.48998
3428.74	0.05208	3428.74	0.89865	3428.74	2.48909
3427.31	0.0521	3427.31	0.89832	3427.31	2.48817
3425.88	0.05207	3425.88	0.89869	3425.88	2.48732
3424.46	0.0521	3424.46	0.8998	3424.46	2.48664
3423.03	0.05224	3423.03	0.90123	3423.03	2.48603
3421.6	0.05249	3421.6	0.90206	3421.6	2.48526
3420.17	0.05281	3420.17	0.90148	3420.17	2.48415
3418.74	0.05311	3418.74	0.89993	3418.74	2.48253
3417.31	0.05342	3417.31	0.89885	3417.31	2.48039
3415.88	0.0538	3415.88	0.89913	3415.88	2.47794
3414.45	0.05427	3414.45	0.90042	3414.45	2.47523
3413.02	0.05481	3413.02	0.90179	3413.02	2.47183
3411.59	0.05535	3411.59	0.90277	3411.59	2.46693
3410.16	0.05586	3410.16	0.90349	3410.16	2.45954
3408.73	0.05641	3408.73	0.90399	3408.73	2.44832
3407.3	0.05705	3407.3	0.90404	3407.3	2.43109
3405.87	0.05774	3405.87	0.90366	3405.87	2.40441
3404.45	0.05841	3404.45	0.90308	3404.45	2.3635
3403.02	0.05904	3403.02	0.90236	3403.02	2.30355
3401.59	0.05966	3401.59	0.90137	3401.59	2.22366
3400.16	0.06027	3400.16	0.90013	3400.16	2.13044
3398.73	0.06088	3398.73	0.89906	3398.73	2.03911
3397.3	0.0616	3397.3	0.89856	3397.3	1.97081
3395.87	0.06239	3395.87	0.89881	3395.87	1.93686
3394.44	0.0632	3394.44	0.8997	3394.44	1.93751
3393.01	0.06403	3393.01	0.90087	3393.01	1.96787
3391.58	0.06487	3391.58	0.90174	3391.58	2.01902
3390.15	0.06569	3390.15	0.90204	3390.15	2.07793
3388.72	0.06647	3388.72	0.90189	3388.72	2.13374
3387.29	0.06722	3387.29	0.90163	3387.29	2.18189
3385.87	0.068	3385.87	0.90177	3385.87	2.22197
3384.44	0.06886	3384.44	0.90235	3384.44	2.2546
3383.01	0.06979	3383.01	0.9029	3383.01	2.28046
3381.58	0.07077	3381.58	0.90332	3381.58	2.30041
3380.15	0.07179	3380.15	0.9038	3380.15	2.31549
3378.72	0.07281	3378.72	0.9043	3378.72	2.32678
3377.29	0.0738	3377.29	0.90447	3377.29	2.33505
3375.86	0.07475	3375.86	0.90394	3375.86	2.34079
3374.43	0.07568	3374.43	0.90284	3374.43	2.34444
3373	0.07663	3373	0.90166	3373	2.34652
3371.57	0.07766	3371.57	0.90081	3371.57	2.34761
3370.14	0.07877	3370.14	0.90065	3370.14	2.34827
3368.71	0.07991	3368.71	0.90124	3368.71	2.34909
3367.29	0.08105	3367.29	0.9022	3367.29	2.35064
3365.86	0.08219	3365.86	0.90324	3365.86	2.35325
3364.43	0.08335	3364.43	0.90406	3364.43	2.35674
3363	0.08454	3363	0.90422	3363	2.36058
3361.57	0.08572	3361.57	0.9038	3361.57	2.36426
3360.14	0.08686	3360.14	0.903	3360.14	2.36736
3358.71	0.08799	3358.71	0.90191	3358.71	2.3696
3357.28	0.08917	3357.28	0.90082	3357.28	2.37096
3355.85	0.09044	3355.85	0.90037	3355.85	2.37178
3354.42	0.0918	3354.42	0.90095	3354.42	2.37237
3352.99	0.09321	3352.99	0.90229	3352.99	2.37279
3351.56	0.09461	3351.56	0.90367	3351.56	2.37283
3350.13	0.09599	3350.13	0.90443	3350.13	2.37235
3348.71	0.09737	3348.71	0.90445	3348.71	2.37139
3347.28	0.09875	3347.28	0.90416	3347.28	2.37024
3345.85	0.10015	3345.85	0.90404	3345.85	2.36933
3344.42	0.10153	3344.42	0.90422	3344.42	2.36896
3342.99	0.10291	3342.99	0.90461	3342.99	2.36921
3341.56	0.10432	3341.56	0.90519	3341.56	2.36999
3340.13	0.10577	3340.13	0.90601	3340.13	2.37109
3338.7	0.10728	3338.7	0.90695	3338.7	2.37232
3337.27	0.10887	3337.27	0.90783	3337.27	2.37349
3335.84	0.11056	3335.84	0.90848	3335.84	2.37454
3334.41	0.11232	3334.41	0.90863	3334.41	2.3755
3332.98	0.11406	3332.98	0.90821	3332.98	2.37636
3331.55	0.11573	3331.55	0.90772	3331.55	2.37708
3330.13	0.1174	3330.13	0.9077	3330.13	2.37767
3328.7	0.1191	3328.7	0.90823	3328.7	2.37815
3327.27	0.12083	3327.27	0.90902	3327.27	2.37846
3325.84	0.12258	3325.84	0.90982	3325.84	2.37844
3324.41	0.12437	3324.41	0.91051	3324.41	2.37801
3322.98	0.1262	3322.98	0.91085	3322.98	2.37726
3321.55	0.12801	3321.55	0.91046	3321.55	2.37627
3320.12	0.1298	3320.12	0.9094	3320.12	2.37508
3318.69	0.13157	3318.69	0.90823	3318.69	2.37367
3317.26	0.13336	3317.26	0.90747	3317.26	2.37197
3315.83	0.13518	3315.83	0.90739	3315.83	2.36992
3314.4	0.13699	3314.4	0.90799	3314.4	2.36748
3312.97	0.1388	3312.97	0.90884	3312.97	2.3647
3311.55	0.14061	3311.55	0.90907	3311.55	2.36156
3310.12	0.14244	3310.12	0.9084	3310.12	2.35805
3308.69	0.14426	3308.69	0.90752	3308.69	2.35421
3307.26	0.14604	3307.26	0.90728	3307.26	2.35019
3305.83	0.14775	3305.83	0.9078	3305.83	2.34604
3304.4	0.14945	3304.4	0.90842	3304.4	2.34169
3302.97	0.15118	3302.97	0.90865	3302.97	2.33717
3301.54	0.15294	3301.54	0.90889	3301.54	2.33258
3300.11	0.15469	3300.11	0.90966	3300.11	2.32802
3298.68	0.15639	3298.68	0.91082	3298.68	2.32352
3297.25	0.15808	3297.25	0.91189	3297.25	2.31907
3295.82	0.15979	3295.82	0.91248	3295.82	2.31469
3294.39	0.16154	3294.39	0.91243	3294.39	2.31041
3292.97	0.16327	3292.97	0.91197	3292.97	2.30629
3291.54	0.16497	3291.54	0.91182	3291.54	2.30239
3290.11	0.16663	3290.11	0.91256	3290.11	2.29877
3288.68	0.16826	3288.68	0.91397	3288.68	2.2954
3287.25	0.16985	3287.25	0.91513	3287.25	2.29223
3285.82	0.17139	3285.82	0.91542	3285.82	2.28926
3284.39	0.17294	3284.39	0.91517	3284.39	2.28649
3282.96	0.17453	3282.96	0.915	3282.96	2.2839
3281.53	0.17617	3281.53	0.9151	3281.53	2.28145
3280.1	0.1778	3280.1	0.91513	3280.1	2.27915
3278.67	0.17934	3278.67	0.91477	3278.67	2.27698
3277.24	0.18081	3277.24	0.91416	3277.24	2.27487
3275.81	0.18226	3275.81	0.91377	3275.81	2.2728
3274.38	0.18371	3274.38	0.91397	3274.38	2.27081
3272.96	0.18513	3272.96	0.91477	3272.96	2.26894
3271.53	0.18653	3271.53	0.9157	3271.53	2.26717
3270.1	0.18795	3270.1	0.9162	3270.1	2.26541
3268.67	0.18938	3268.67	0.91627	3268.67	2.26361
3267.24	0.19082	3267.24	0.91642	3267.24	2.26174
3265.81	0.19226	3265.81	0.91681	3265.81	2.25977
3264.38	0.19369	3264.38	0.91675	3264.38	2.25773
3262.95	0.19511	3262.95	0.91563	3262.95	2.25563
3261.52	0.19652	3261.52	0.91401	3261.52	2.2535
3260.09	0.1979	3260.09	0.91294	3260.09	2.25133
3258.66	0.19927	3258.66	0.91268	3258.66	2.2491
3257.23	0.20062	3257.23	0.9129	3257.23	2.2468
3255.8	0.20191	3255.8	0.9136	3255.8	2.24436
3254.38	0.20317	3254.38	0.91519	3254.38	2.24174
3252.95	0.20446	3252.95	0.9176	3252.95	2.23899
3251.52	0.20581	3251.52	0.9199	3251.52	2.23619
3250.09	0.20718	3250.09	0.92106	3250.09	2.2333
3248.66	0.20854	3248.66	0.92089	3248.66	2.23022
3247.23	0.2099	3247.23	0.91996	3247.23	2.22682
3245.8	0.21128	3245.8	0.9188	3245.8	2.2231
3244.37	0.2127	3244.37	0.91783	3244.37	2.21917
3242.94	0.21412	3242.94	0.91759	3242.94	2.21514
3241.51	0.21554	3241.51	0.91839	3241.51	2.21092
3240.08	0.21698	3240.08	0.91965	3240.08	2.20638
3238.65	0.21846	3238.65	0.9205	3238.65	2.2015
3237.22	0.21994	3237.22	0.92088	3237.22	2.19628
3235.8	0.22139	3235.8	0.92134	3235.8	2.19073
3234.37	0.22289	3234.37	0.9221	3234.37	2.18482
3232.94	0.22451	3232.94	0.9229	3232.94	2.17854
3231.51	0.22626	3231.51	0.92382	3231.51	2.17192
3230.08	0.22804	3230.08	0.92519	3230.08	2.16498
3228.65	0.22979	3228.65	0.92675	3228.65	2.15773
3227.22	0.23149	3227.22	0.92762	3227.22	2.15024
3225.79	0.2332	3225.79	0.92733	3225.79	2.14266
3224.36	0.23501	3224.36	0.92636	3224.36	2.13511
3222.93	0.23695	3222.93	0.92556	3222.93	2.12753
3221.5	0.239	3221.5	0.92553	3221.5	2.11978
3220.07	0.2411	3220.07	0.92642	3220.07	2.1118
3218.64	0.24323	3218.64	0.92781	3218.64	2.10371
3217.22	0.24539	3217.22	0.92898	3217.22	2.09562
3215.79	0.24758	3215.79	0.92948	3215.79	2.08746
3214.36	0.2498	3214.36	0.92958	3214.36	2.0791
3212.93	0.25204	3212.93	0.92964	3212.93	2.07053
3211.5	0.25431	3211.5	0.92965	3211.5	2.0618
3210.07	0.25662	3210.07	0.92951	3210.07	2.05297
3208.64	0.25901	3208.64	0.92947	3208.64	2.04411
3207.21	0.26148	3207.21	0.92984	3207.21	2.03522
3205.78	0.26399	3205.78	0.93071	3205.78	2.02622
3204.35	0.26652	3204.35	0.93194	3204.35	2.01705
3202.92	0.26902	3202.92	0.93335	3202.92	2.00777
3201.49	0.27146	3201.49	0.93456	3201.49	1.99853
3200.06	0.27387	3200.06	0.93501	3200.06	1.98941
3198.64	0.27632	3198.64	0.93447	3198.64	1.98041
3197.21	0.27886	3197.21	0.93359	3197.21	1.97157
3195.78	0.28139	3195.78	0.93352	3195.78	1.963
3194.35	0.28386	3194.35	0.9347	3194.35	1.95481
3192.92	0.28629	3192.92	0.93652	3192.92	1.94703
3191.49	0.28874	3191.49	0.93812	3191.49	1.93966
3190.06	0.29123	3190.06	0.93922	3190.06	1.93273
3188.63	0.29373	3188.63	0.94009	3188.63	1.92625
3187.2	0.29627	3187.2	0.94098	3187.2	1.92015
3185.77	0.29887	3185.77	0.94196	3185.77	1.91442
3184.34	0.30153	3184.34	0.94301	3184.34	1.90911
3182.91	0.30417	3182.91	0.94409	3182.91	1.90432
3181.48	0.30676	3181.48	0.94505	3181.48	1.90011
3180.06	0.30935	3180.06	0.94558	3180.06	1.89644
3178.63	0.31201	3178.63	0.94554	3178.63	1.89328
3177.2	0.31477	3177.2	0.94536	3177.2	1.89064
3175.77	0.31752	3175.77	0.94579	3175.77	1.88858
3174.34	0.3202	3174.34	0.94711	3174.34	1.88713
3172.91	0.32284	3172.91	0.94893	3172.91	1.88628
3171.48	0.32551	3171.48	0.95077	3171.48	1.886
3170.05	0.32828	3170.05	0.95237	3170.05	1.88622
3168.62	0.33113	3168.62	0.95344	3168.62	1.88692
3167.19	0.334	3167.19	0.95384	3167.19	1.88813
3165.76	0.33682	3165.76	0.95388	3165.76	1.88985
3164.33	0.33961	3164.33	0.95405	3164.33	1.89202
3162.9	0.34242	3162.9	0.95462	3162.9	1.89455
3161.48	0.34529	3161.48	0.95563	3161.48	1.89738
3160.05	0.34818	3160.05	0.95689	3160.05	1.90051
3158.62	0.35104	3158.62	0.95807	3158.62	1.90399
3157.19	0.35381	3157.19	0.95893	3157.19	1.90778
3155.76	0.35649	3155.76	0.95964	3155.76	1.9118
3154.33	0.35914	3154.33	0.96042	3154.33	1.91602
3152.9	0.3618	3152.9	0.96126	3152.9	1.9205
3151.47	0.3645	3151.47	0.96202	3151.47	1.92533
3150.04	0.36725	3150.04	0.96282	3150.04	1.93065
3148.61	0.37	3148.61	0.96388	3148.61	1.93656
3147.18	0.37273	3147.18	0.96518	3147.18	1.94312
3145.75	0.37539	3145.75	0.96648	3145.75	1.95032
3144.32	0.378	3144.32	0.96769	3144.32	1.95809
3142.9	0.38056	3142.9	0.96901	3142.9	1.96636
3141.47	0.38305	3141.47	0.97059	3141.47	1.97503
3140.04	0.38544	3140.04	0.9723	3140.04	1.98395
3138.61	0.38779	3138.61	0.97381	3138.61	1.99294
3137.18	0.39019	3137.18	0.97496	3137.18	2.00186
3135.75	0.39264	3135.75	0.97579	3135.75	2.01077
3134.32	0.39504	3134.32	0.97631	3134.32	2.01989
3132.89	0.3973	3132.89	0.97666	3132.89	2.0294
3131.46	0.39938	3131.46	0.97731	3131.46	2.03916
3130.03	0.40129	3130.03	0.97857	3130.03	2.04882
3128.6	0.40315	3128.6	0.98014	3128.6	2.05818
3127.17	0.40504	3127.17	0.98151	3127.17	2.06734
3125.74	0.40699	3125.74	0.98259	3125.74	2.07644
3124.31	0.40894	3124.31	0.98356	3124.31	2.08561
3122.89	0.41086	3122.89	0.98453	3122.89	2.09497
3121.46	0.41275	3121.46	0.98551	3121.46	2.10454
3120.03	0.41465	3120.03	0.98665	3120.03	2.11419
3118.6	0.41659	3118.6	0.98803	3118.6	2.12378
3117.17	0.41857	3117.17	0.98964	3117.17	2.13329
3115.74	0.42062	3115.74	0.99152	3115.74	2.14274
3114.31	0.42278	3114.31	0.99377	3114.31	2.15201
3112.88	0.42502	3112.88	0.99631	3112.88	2.161
3111.45	0.42727	3111.45	0.99866	3111.45	2.16976
3110.02	0.42946	3110.02	1.00036	3110.02	2.1784
3108.59	0.4316	3108.59	1.0015	3108.59	2.18684
3107.16	0.43378	3107.16	1.00258	3107.16	2.19487
3105.73	0.43601	3105.73	1.00377	3105.73	2.20232
3104.31	0.43824	3104.31	1.00486	3104.31	2.20911
3102.88	0.44043	3102.88	1.0059	3102.88	2.21519
3101.45	0.4426	3101.45	1.00733	3101.45	2.22047
3100.02	0.44477	3100.02	1.00951	3100.02	2.22468
3098.59	0.44692	3098.59	1.01218	3098.59	2.22747
3097.16	0.44899	3097.16	1.01469	3097.16	2.2286
3095.73	0.45091	3095.73	1.01648	3095.73	2.22833
3094.3	0.45269	3094.3	1.01768	3094.3	2.22732
3092.87	0.45436	3092.87	1.01903	3092.87	2.22647
3091.44	0.45594	3091.44	1.02109	3091.44	2.22658
3090.01	0.4575	3090.01	1.02366	3090.01	2.22816
3088.58	0.45913	3088.58	1.02601	3088.58	2.23131
3087.15	0.46081	3087.15	1.02755	3087.15	2.23594
3085.73	0.4625	3085.73	1.02835	3085.73	2.24177
3084.3	0.46412	3084.3	1.02896	3084.3	2.24842
3082.87	0.46568	3082.87	1.02983	3082.87	2.25547
3081.44	0.46727	3081.44	1.03092	3081.44	2.26246
3080.01	0.46895	3080.01	1.03203	3080.01	2.26897
3078.58	0.47072	3078.58	1.03339	3078.58	2.27465
3077.15	0.4725	3077.15	1.03554	3077.15	2.27927
3075.72	0.47422	3075.72	1.03852	3075.72	2.28268
3074.29	0.47585	3074.29	1.0416	3074.29	2.28474
3072.86	0.47731	3072.86	1.04389	3072.86	2.28524
3071.43	0.47855	3071.43	1.04522	3071.43	2.28371
3070	0.47958	3070	1.04612	3070	2.27939
3068.57	0.48047	3068.57	1.04717	3068.57	2.27151
3067.15	0.4813	3067.15	1.04848	3067.15	2.26019
3065.72	0.48213	3065.72	1.0498	3065.72	2.24741
3064.29	0.48295	3064.29	1.05094	3064.29	2.23694
3062.86	0.48373	3062.86	1.05198	3062.86	2.23252
3061.43	0.48449	3061.43	1.05327	3061.43	2.23565
3060	0.48526	3060	1.05507	3060	2.24488
3058.57	0.48606	3058.57	1.05723	3058.57	2.25683
3057.14	0.48692	3057.14	1.05912	3057.14	2.26812
3055.71	0.48792	3055.71	1.06038	3055.71	2.27687
3054.28	0.4891	3054.28	1.06129	3054.28	2.28307
3052.85	0.49044	3052.85	1.06237	3052.85	2.28798
3051.42	0.49196	3051.42	1.06386	3051.42	2.2929
3049.99	0.49364	3049.99	1.06579	3049.99	2.29843
3048.57	0.49546	3048.57	1.06813	3048.57	2.30439
3047.14	0.4973	3047.14	1.0707	3047.14	2.31038
3045.71	0.49906	3045.71	1.07311	3045.71	2.31629
3044.28	0.5007	3044.28	1.07525	3044.28	2.32239
3042.85	0.50216	3042.85	1.0775	3042.85	2.32892
3041.42	0.50338	3041.42	1.08033	3041.42	2.33572
3039.99	0.50425	3039.99	1.08367	3039.99	2.34213
3038.56	0.5047	3038.56	1.08675	3038.56	2.34721
3037.13	0.50469	3037.13	1.08896	3037.13	2.35
3035.7	0.5043	3035.7	1.09046	3035.7	2.34929
3034.27	0.50369	3034.27	1.09187	3034.27	2.34317
3032.84	0.5031	3032.84	1.09358	3032.84	2.32859
3031.41	0.50279	3031.41	1.0956	3031.41	2.30219
3029.99	0.50301	3029.99	1.09783	3029.99	2.26352
3028.56	0.50398	3028.56	1.1001	3028.56	2.21865
3027.13	0.50583	3027.13	1.10211	3027.13	2.17962
3025.7	0.50855	3025.7	1.10357	3025.7	2.15819
3024.27	0.51208	3024.27	1.10451	3024.27	2.15932
3022.84	0.51622	3022.84	1.10542	3022.84	2.17921
3021.41	0.52063	3021.41	1.10658	3021.41	2.20871
3019.98	0.525	3019.98	1.10779	3019.98	2.2391
3018.55	0.52908	3018.55	1.10878	3018.55	2.26553
3017.12	0.53272	3017.12	1.10972	3017.12	2.28637
3015.69	0.53584	3015.69	1.11093	3015.69	2.30121
3014.26	0.53844	3014.26	1.11235	3014.26	2.31
3012.83	0.54055	3012.83	1.11367	3012.83	2.31308
3011.41	0.54226	3011.41	1.11486	3011.41	2.31168
3009.98	0.54364	3009.98	1.11621	3009.98	2.30801
3008.55	0.54473	3008.55	1.11782	3008.55	2.30479
3007.12	0.54556	3007.12	1.11942	3007.12	2.30433
3005.69	0.54616	3005.69	1.12081	3005.69	2.30756
3004.26	0.54656	3004.26	1.12218	3004.26	2.31363
3002.83	0.54678	3002.83	1.12383	3002.83	2.32026
3001.4	0.5469	3001.4	1.12587	3001.4	2.32472
2999.97	0.54694	2999.97	1.12827	2999.97	2.325
2998.54	0.54688	2998.54	1.13078	2998.54	2.32062
2997.11	0.54669	2997.11	1.13303	2997.11	2.31386
2995.68	0.54638	2995.68	1.13519	2995.68	2.30884
2994.25	0.54602	2994.25	1.13761	2994.25	2.30956
2992.83	0.54563	2992.83	1.13996	2992.83	2.31762
2991.4	0.54514	2991.4	1.14143	2991.4	2.33156
2989.97	0.54449	2989.97	1.14194	2989.97	2.34826
2988.54	0.54365	2988.54	1.14203	2988.54	2.36482
2987.11	0.54261	2987.11	1.14185	2987.11	2.37951
2985.68	0.54133	2985.68	1.14123	2985.68	2.39178
2984.25	0.53979	2984.25	1.14054	2984.25	2.40175
2982.82	0.53809	2982.82	1.14055	2982.82	2.4099
2981.39	0.53643	2981.39	1.1416	2981.39	2.41669
2979.96	0.53502	2979.96	1.14338	2979.96	2.42247
2978.53	0.53393	2978.53	1.1455	2978.53	2.4274
2977.1	0.53309	2977.1	1.14794	2977.1	2.43161
2975.67	0.5325	2975.67	1.15094	2975.67	2.43522
2974.24	0.53217	2974.24	1.1547	2974.24	2.43846
2972.82	0.53213	2972.82	1.15899	2972.82	2.44145
2971.39	0.5323	2971.39	1.16289	2971.39	2.44423
2969.96	0.53252	2969.96	1.16545	2969.96	2.44679
2968.53	0.53266	2968.53	1.16664	2968.53	2.44917
2967.1	0.53265	2967.1	1.16723	2967.1	2.45143
2965.67	0.53249	2965.67	1.16803	2965.67	2.45362
2964.24	0.53222	2964.24	1.16945	2964.24	2.4558
2962.81	0.53188	2962.81	1.17153	2962.81	2.45799
2961.38	0.53151	2961.38	1.17397	2961.38	2.46018
2959.95	0.53118	2959.95	1.17656	2959.95	2.46237
2958.52	0.53099	2958.52	1.17946	2958.52	2.46454
2957.09	0.531	2957.09	1.18295	2957.09	2.4667
2955.66	0.53113	2955.66	1.18685	2955.66	2.46885
2954.24	0.53129	2954.24	1.19063	2954.24	2.47098
2952.81	0.53146	2952.81	1.19393	2952.81	2.47299
2951.38	0.53171	2951.38	1.197	2951.38	2.47474
2949.95	0.53204	2949.95	1.20037	2949.95	2.47618
2948.52	0.5324	2948.52	1.2042	2948.52	2.4774
2947.09	0.53277	2947.09	1.20828	2947.09	2.47843
2945.66	0.53318	2945.66	1.21261	2945.66	2.47926
2944.23	0.53369	2944.23	1.21744	2944.23	2.47977
2942.8	0.53433	2942.8	1.22281	2942.8	2.47992
2941.37	0.53508	2941.37	1.22827	2941.37	2.47976
2939.94	0.53593	2939.94	1.23328	2939.94	2.47947
2938.51	0.53687	2938.51	1.23755	2938.51	2.47919
2937.08	0.53791	2937.08	1.24133	2937.08	2.4789
2935.66	0.53905	2935.66	1.24506	2935.66	2.47857
2934.23	0.5403	2934.23	1.24887	2934.23	2.47823
2932.8	0.54167	2932.8	1.25272	2932.8	2.47804
2931.37	0.54314	2931.37	1.25687	2931.37	2.47813
2929.94	0.54479	2929.94	1.26184	2929.94	2.47845
2928.51	0.54668	2928.51	1.26808	2928.51	2.47885
2927.08	0.54886	2927.08	1.27578	2927.08	2.47927
2925.65	0.55128	2925.65	1.28467	2925.65	2.4798
2924.22	0.55389	2924.22	1.29393	2924.22	2.4806
2922.79	0.55669	2922.79	1.30265	2922.79	2.48184
2921.36	0.55971	2921.36	1.31048	2921.36	2.48364
2919.93	0.56298	2919.93	1.31752	2919.93	2.48608
2918.5	0.56643	2918.5	1.32393	2918.5	2.48909
2917.08	0.56997	2917.08	1.32986	2917.08	2.49259
2915.65	0.57348	2915.65	1.33547	2915.65	2.49646
2914.22	0.57685	2914.22	1.34091	2914.22	2.50049
2912.79	0.57997	2912.79	1.34608	2912.79	2.50443
2911.36	0.5828	2911.36	1.35054	2911.36	2.50799
2909.93	0.58537	2909.93	1.35394	2909.93	2.51102
2908.5	0.5877	2908.5	1.35631	2908.5	2.51348
2907.07	0.58976	2907.07	1.35792	2907.07	2.51555
2905.64	0.59146	2905.64	1.3589	2905.64	2.51752
2904.21	0.59275	2904.21	1.35937	2904.21	2.51966
2902.78	0.59364	2902.78	1.35949	2902.78	2.52205
2901.35	0.59416	2901.35	1.35932	2901.35	2.52461
2899.92	0.59435	2899.92	1.35881	2899.92	2.52725
2898.5	0.59425	2898.5	1.3581	2898.5	2.52992
2897.07	0.59384	2897.07	1.35756	2897.07	2.53258
2895.64	0.59318	2895.64	1.35742	2895.64	2.53516
2894.21	0.59235	2894.21	1.35764	2894.21	2.53758
2892.78	0.59144	2892.78	1.35796	2892.78	2.5399
2891.35	0.59048	2891.35	1.35805	2891.35	2.54226
2889.92	0.58951	2889.92	1.35774	2889.92	2.54482
2888.49	0.58864	2888.49	1.35745	2888.49	2.54754
2887.06	0.58801	2887.06	1.35813	2887.06	2.55028
2885.63	0.58768	2885.63	1.36047	2885.63	2.55289
2884.2	0.58761	2884.2	1.36418	2884.2	2.55534
2882.77	0.58783	2882.77	1.36811	2882.77	2.55764
2881.34	0.58838	2881.34	1.37105	2881.34	2.55976
2879.92	0.58931	2879.92	1.3724	2879.92	2.56167
2878.49	0.59062	2878.49	1.3724	2878.49	2.56336
2877.06	0.59228	2877.06	1.37179	2877.06	2.56495
2875.63	0.59427	2875.63	1.37139	2875.63	2.56657
2874.2	0.59666	2874.2	1.37192	2874.2	2.56819
2872.77	0.59949	2872.77	1.374	2872.77	2.56961
2871.34	0.60277	2871.34	1.37785	2871.34	2.57073
2869.91	0.60634	2869.91	1.38299	2869.91	2.57163
2868.48	0.61007	2868.48	1.38851	2868.48	2.57243
2867.05	0.6139	2867.05	1.39393	2867.05	2.57308
2865.62	0.61784	2865.62	1.39954	2865.62	2.57352
2864.19	0.62186	2864.19	1.40589	2864.19	2.57376
2862.76	0.62585	2862.76	1.41319	2862.76	2.57392
2861.34	0.62969	2861.34	1.42114	2861.34	2.57407
2859.91	0.63332	2859.91	1.42923	2859.91	2.57422
2858.48	0.63681	2858.48	1.43718	2858.48	2.57427
2857.05	0.64021	2857.05	1.44515	2857.05	2.57415
2855.62	0.64351	2855.62	1.45349	2855.62	2.57386
2854.19	0.64667	2854.19	1.46225	2854.19	2.57351
2852.76	0.64969	2852.76	1.47096	2852.76	2.57333
2851.33	0.65259	2851.33	1.47901	2851.33	2.57364
2849.9	0.65541	2849.9	1.48618	2849.9	2.57473
2848.47	0.65819	2848.47	1.49262	2848.47	2.57676
2847.04	0.66096	2847.04	1.49857	2847.04	2.57956
2845.61	0.66369	2845.61	1.50427	2845.61	2.58279
2844.18	0.66629	2844.18	1.51003	2844.18	2.58605
2842.76	0.66866	2842.76	1.51597	2842.76	2.5891
2841.33	0.67078	2841.33	1.52189	2841.33	2.59179
2839.9	0.6727	2839.9	1.52757	2839.9	2.59403
2838.47	0.67452	2838.47	1.53318	2838.47	2.59575
2837.04	0.67629	2837.04	1.53899	2837.04	2.59697
2835.61	0.67803	2835.61	1.54486	2835.61	2.5978
2834.18	0.67972	2834.18	1.55028	2834.18	2.59838
2832.75	0.68134	2832.75	1.55491	2832.75	2.59885
2831.32	0.68287	2831.32	1.55882	2831.32	2.59932
2829.89	0.68428	2829.89	1.56237	2829.89	2.5999
2828.46	0.68556	2828.46	1.56583	2828.46	2.60069
2827.03	0.68672	2827.03	1.5691	2827.03	2.60171
2825.6	0.68781	2825.6	1.57196	2825.6	2.60297
2824.17	0.68887	2824.17	1.57473	2824.17	2.60438
2822.75	0.68996	2822.75	1.57814	2822.75	2.60588
2821.32	0.69111	2821.32	1.58247	2821.32	2.6074
2819.89	0.69228	2819.89	1.58718	2819.89	2.60888
2818.46	0.69346	2818.46	1.59167	2818.46	2.61028
2817.03	0.69462	2817.03	1.59592	2817.03	2.61152
2815.6	0.69578	2815.6	1.60012	2815.6	2.61255
2814.17	0.69693	2814.17	1.60398	2814.17	2.61346
2812.74	0.69806	2812.74	1.60695	2812.74	2.61436
2811.31	0.69916	2811.31	1.60917	2811.31	2.6153
2809.88	0.70026	2809.88	1.61152	2809.88	2.61613
2808.45	0.70141	2808.45	1.61474	2808.45	2.61671
2807.02	0.70262	2807.02	1.61868	2807.02	2.61698
2805.59	0.70392	2805.59	1.62255	2805.59	2.61702
2804.17	0.70525	2804.17	1.62562	2804.17	2.61692
2802.74	0.70656	2802.74	1.62778	2802.74	2.61678
2801.31	0.70774	2801.31	1.62951	2801.31	2.61662
2799.88	0.70878	2799.88	1.63143	2799.88	2.6164
2798.45	0.70977	2798.45	1.63387	2798.45	2.61602
2797.02	0.7108	2797.02	1.63672	2797.02	2.61546
2795.59	0.7119	2795.59	1.63947	2795.59	2.6148
2794.16	0.71303	2794.16	1.64159	2794.16	2.61417
2792.73	0.7141	2792.73	1.64295	2792.73	2.61363
2791.3	0.71509	2791.3	1.64397	2791.3	2.61321
2789.87	0.71601	2789.87	1.64531	2789.87	2.61291
2788.44	0.71694	2788.44	1.64728	2788.44	2.61267
2787.01	0.71796	2787.01	1.64946	2787.01	2.61242
2785.59	0.71906	2785.59	1.65123	2785.59	2.61214
2784.16	0.72017	2784.16	1.65252	2784.16	2.61191
2782.73	0.72118	2782.73	1.65382	2782.73	2.61179
2781.3	0.72206	2781.3	1.65548	2781.3	2.61181
2779.87	0.7228	2779.87	1.65734	2779.87	2.61198
2778.44	0.72344	2778.44	1.65897	2778.44	2.61237
2777.01	0.72404	2777.01	1.66021	2777.01	2.61296
2775.58	0.72467	2775.58	1.66119	2775.58	2.61361
2774.15	0.72538	2774.15	1.66209	2774.15	2.61417
2772.72	0.72619	2772.72	1.663	2772.72	2.6146
2771.29	0.72705	2771.29	1.66399	2771.29	2.61506
2769.86	0.72786	2769.86	1.66504	2769.86	2.61572
2768.43	0.72859	2768.43	1.66584	2768.43	2.61667
2767.01	0.72923	2767.01	1.66601	2767.01	2.61786
2765.58	0.72984	2765.58	1.6655	2765.58	2.6192
2764.15	0.73042	2764.15	1.6646	2764.15	2.62051
2762.72	0.73099	2762.72	1.66351	2762.72	2.62164
2761.29	0.73157	2761.29	1.66233	2761.29	2.62248
2759.86	0.73219	2759.86	1.6613	2759.86	2.62303
2758.43	0.73284	2758.43	1.66099	2758.43	2.62337
2757	0.73352	2757	1.66212	2757	2.62356
2755.57	0.73425	2755.57	1.66503	2755.57	2.62363
2754.14	0.73501	2754.14	1.6693	2754.14	2.62365
2752.71	0.73578	2752.71	1.67397	2752.71	2.62369
2751.28	0.73647	2751.28	1.67821	2751.28	2.62383
2749.85	0.7371	2749.85	1.68177	2749.85	2.62406
2748.43	0.73774	2748.43	1.68485	2748.43	2.6243
2747	0.73846	2747	1.68779	2747	2.6245
2745.57	0.73924	2745.57	1.69085	2745.57	2.62464
2744.14	0.74003	2744.14	1.69405	2744.14	2.6248
2742.71	0.74081	2742.71	1.69715	2742.71	2.62506
2741.28	0.74153	2741.28	1.69987	2741.28	2.62548
2739.85	0.74215	2739.85	1.70223	2739.85	2.62605
2738.42	0.74264	2738.42	1.70434	2738.42	2.62674
2736.99	0.74309	2736.99	1.70627	2736.99	2.62743
2735.56	0.74359	2735.56	1.70825	2735.56	2.62805
2734.13	0.74417	2734.13	1.71071	2734.13	2.62864
2732.7	0.74477	2732.7	1.71382	2732.7	2.62926
2731.27	0.74536	2731.27	1.71708	2731.27	2.62991
2729.85	0.74592	2729.85	1.71991	2729.85	2.63057
2728.42	0.74642	2728.42	1.72234	2728.42	2.63129
2726.99	0.74687	2726.99	1.72483	2726.99	2.63207
2725.56	0.74734	2725.56	1.72751	2725.56	2.63282
2724.13	0.7479	2724.13	1.73001	2724.13	2.63341
2722.7	0.74857	2722.7	1.73205	2722.7	2.63387
2721.27	0.74929	2721.27	1.73366	2721.27	2.63436
2719.84	0.75003	2719.84	1.73492	2719.84	2.63498
2718.41	0.75072	2718.41	1.73579	2718.41	2.63581
2716.98	0.75139	2716.98	1.73643	2716.98	2.63683
2715.55	0.75208	2715.55	1.73742	2715.55	2.638
2714.12	0.75279	2714.12	1.73924	2714.12	2.63934
2712.69	0.7535	2712.69	1.74169	2712.69	2.64086
2711.27	0.75421	2711.27	1.74398	2711.27	2.64254
2709.84	0.75496	2709.84	1.74552	2709.84	2.64431
2708.41	0.75576	2708.41	1.74634	2708.41	2.64608
2706.98	0.75659	2706.98	1.74704	2706.98	2.64777
2705.55	0.75745	2705.55	1.74816	2705.55	2.64935
2704.12	0.75834	2704.12	1.74979	2704.12	2.65083
2702.69	0.75921	2702.69	1.75167	2702.69	2.65225
2701.26	0.76001	2701.26	1.75348	2701.26	2.65363
2699.83	0.76076	2699.83	1.75505	2699.83	2.65499
2698.4	0.76151	2698.4	1.75636	2698.4	2.65635
2696.97	0.76228	2696.97	1.75757	2696.97	2.65777
2695.54	0.76307	2695.54	1.75901	2695.54	2.65923
2694.11	0.76391	2694.11	1.76098	2694.11	2.66067
2692.68	0.76482	2692.68	1.76337	2692.68	2.66204
2691.26	0.76574	2691.26	1.76555	2691.26	2.6633
2689.83	0.76663	2689.83	1.76698	2689.83	2.66448
2688.4	0.76746	2688.4	1.76783	2688.4	2.66558
2686.97	0.76826	2686.97	1.76878	2686.97	2.66656
2685.54	0.76901	2685.54	1.7701	2685.54	2.6674
2684.11	0.7697	2684.11	1.77146	2684.11	2.66813
2682.68	0.77034	2682.68	1.77245	2682.68	2.66881
2681.25	0.77099	2681.25	1.77319	2681.25	2.66946
2679.82	0.77168	2679.82	1.77414	2679.82	2.67005
2678.39	0.7724	2678.39	1.77562	2678.39	2.67052
2676.96	0.77313	2676.96	1.77747	2676.96	2.67094
2675.53	0.77386	2675.53	1.77938	2675.53	2.6714
2674.1	0.77458	2674.1	1.78104	2674.1	2.67187
2672.68	0.77528	2672.68	1.78217	2672.68	2.67233
2671.25	0.77601	2671.25	1.78266	2671.25	2.67278
2669.82	0.77675	2669.82	1.78293	2669.82	2.67327
2668.39	0.77748	2668.39	1.78368	2668.39	2.67376
2666.96	0.77817	2666.96	1.78507	2666.96	2.67412
2665.53	0.7788	2665.53	1.78653	2665.53	2.6743
2664.1	0.77938	2664.1	1.7876	2664.1	2.67433
2662.67	0.77992	2662.67	1.78843	2662.67	2.67421
2661.24	0.78042	2661.24	1.78939	2661.24	2.67392
2659.81	0.78092	2659.81	1.79063	2659.81	2.67347
2658.38	0.78142	2658.38	1.79204	2658.38	2.67288
2656.95	0.78193	2656.95	1.79336	2656.95	2.67226
2655.52	0.78247	2655.52	1.79431	2655.52	2.67175
2654.1	0.78305	2654.1	1.79491	2654.1	2.67155
2652.67	0.78365	2652.67	1.79558	2652.67	2.67183
2651.24	0.78426	2651.24	1.79656	2651.24	2.67267
2649.81	0.78485	2649.81	1.79751	2649.81	2.674
2648.38	0.78541	2648.38	1.79802	2648.38	2.67563
2646.95	0.78592	2646.95	1.79809	2646.95	2.67735
2645.52	0.78639	2645.52	1.79804	2645.52	2.67909
2644.09	0.78688	2644.09	1.79803	2644.09	2.68087
2642.66	0.78739	2642.66	1.79816	2642.66	2.68269
2641.23	0.78788	2641.23	1.79858	2641.23	2.68447
2639.8	0.78834	2639.8	1.79931	2639.8	2.68609
2638.37	0.78878	2638.37	1.80005	2638.37	2.68745
2636.94	0.78924	2636.94	1.80063	2636.94	2.68859
2635.52	0.78971	2635.52	1.80134	2635.52	2.68958
2634.09	0.79019	2634.09	1.80242	2634.09	2.69043
2632.66	0.79063	2632.66	1.8035	2632.66	2.6911
2631.23	0.79103	2631.23	1.80404	2631.23	2.69158
2629.8	0.79136	2629.8	1.8041	2629.8	2.69187
2628.37	0.79166	2628.37	1.80411	2628.37	2.69199
2626.94	0.79193	2626.94	1.8043	2626.94	2.69196
2625.51	0.7922	2625.51	1.80468	2625.51	2.6918
2624.08	0.79248	2624.08	1.80528	2624.08	2.69155
2622.65	0.79278	2622.65	1.80598	2622.65	2.69127
2621.22	0.79314	2621.22	1.80644	2621.22	2.69099
2619.79	0.79356	2619.79	1.80644	2619.79	2.69079
2618.36	0.794	2618.36	1.80612	2618.36	2.69071
2616.94	0.79443	2616.94	1.80568	2616.94	2.69078
2615.51	0.79483	2615.51	1.80529	2615.51	2.69102
2614.08	0.7952	2614.08	1.80513	2614.08	2.69142
2612.65	0.79553	2612.65	1.80531	2612.65	2.69195
2611.22	0.79583	2611.22	1.80565	2611.22	2.6926
2609.79	0.79612	2609.79	1.80595	2609.79	2.69344
2608.36	0.79642	2608.36	1.80615	2608.36	2.69449
2606.93	0.79676	2606.93	1.80634	2606.93	2.69572
2605.5	0.79714	2605.5	1.80651	2605.5	2.69699
2604.07	0.79754	2604.07	1.80655	2604.07	2.69813
2602.64	0.79793	2602.64	1.80645	2602.64	2.69905
2601.21	0.79827	2601.21	1.80636	2601.21	2.69971
2599.78	0.79857	2599.78	1.80648	2599.78	2.70015
2598.36	0.79884	2598.36	1.80677	2598.36	2.70038
2596.93	0.79906	2596.93	1.80699	2596.93	2.70034
2595.5	0.79921	2595.5	1.80696	2595.5	2.69983
2594.07	0.79933	2594.07	1.80676	2594.07	2.69862
2592.64	0.79951	2592.64	1.8066	2592.64	2.69676
2591.21	0.79977	2591.21	1.80647	2591.21	2.69473
2589.78	0.80008	2589.78	1.8062	2589.78	2.69338
2588.35	0.80043	2588.35	1.80582	2588.35	2.69326
2586.92	0.80077	2586.92	1.80548	2586.92	2.69429
2585.49	0.80105	2585.49	1.80515	2585.49	2.6958
2584.06	0.80127	2584.06	1.80474	2584.06	2.69716
2582.63	0.80145	2582.63	1.80434	2582.63	2.69811
2581.2	0.80163	2581.2	1.80414	2581.2	2.69867
2579.78	0.80183	2579.78	1.80393	2579.78	2.69897
2578.35	0.80209	2578.35	1.80339	2578.35	2.69912
2576.92	0.80243	2576.92	1.80263	2576.92	2.69924
2575.49	0.80282	2575.49	1.80207	2575.49	2.69944
2574.06	0.80325	2574.06	1.80198	2574.06	2.69977
2572.63	0.80368	2572.63	1.80226	2572.63	2.70021
2571.2	0.80407	2571.2	1.80274	2571.2	2.70074
2569.77	0.8044	2569.77	1.80317	2569.77	2.7013
2568.34	0.80466	2568.34	1.80331	2568.34	2.70184
2566.91	0.80486	2566.91	1.80314	2566.91	2.70232
2565.48	0.80507	2565.48	1.80279	2565.48	2.70279
2564.05	0.80532	2564.05	1.80232	2564.05	2.7033
2562.62	0.80564	2562.62	1.80185	2562.62	2.70391
2561.2	0.80602	2561.2	1.80162	2561.2	2.70465
2559.77	0.80645	2559.77	1.80174	2559.77	2.7055
2558.34	0.80692	2558.34	1.80198	2558.34	2.70641
2556.91	0.80739	2556.91	1.80209	2556.91	2.70727
2555.48	0.80782	2555.48	1.80209	2555.48	2.70805
2554.05	0.80816	2554.05	1.80211	2554.05	2.70875
2552.62	0.80841	2552.62	1.80217	2552.62	2.70938
2551.19	0.80862	2551.19	1.80213	2551.19	2.70993
2549.76	0.80885	2549.76	1.80184	2549.76	2.7104
2548.33	0.80917	2548.33	1.80121	2548.33	2.71078
2546.9	0.80958	2546.9	1.80037	2546.9	2.71107
2545.47	0.81004	2545.47	1.79956	2545.47	2.71123
2544.04	0.81053	2544.04	1.79895	2544.04	2.71122
2542.61	0.81099	2542.61	1.79838	2542.61	2.71101
2541.19	0.81138	2541.19	1.79757	2541.19	2.71058
2539.76	0.8117	2539.76	1.79657	2539.76	2.70989
2538.33	0.81194	2538.33	1.79586	2538.33	2.70891
2536.9	0.81213	2536.9	1.79581	2536.9	2.70761
2535.47	0.8123	2535.47	1.79605	2535.47	2.70596
2534.04	0.81249	2534.04	1.79575	2534.04	2.70399
2532.61	0.81271	2532.61	1.7947	2532.61	2.70177
2531.18	0.81297	2531.18	1.79362	2531.18	2.69946
2529.75	0.81325	2529.75	1.79306	2529.75	2.69729
2528.32	0.81351	2528.32	1.79266	2528.32	2.69555
2526.89	0.81372	2526.89	1.79182	2526.89	2.69444
2525.46	0.81387	2525.46	1.79063	2525.46	2.69407
2524.03	0.81398	2524.03	1.78955	2524.03	2.69438
2522.61	0.81405	2522.61	1.78868	2522.61	2.6953
2521.18	0.81413	2521.18	1.78771	2521.18	2.69669
2519.75	0.81426	2519.75	1.78649	2519.75	2.69843
2518.32	0.81447	2518.32	1.78513	2518.32	2.70045
2516.89	0.81474	2516.89	1.78392	2516.89	2.70265
2515.46	0.815	2515.46	1.78311	2515.46	2.70489
2514.03	0.81522	2514.03	1.78273	2514.03	2.70701
2512.6	0.81534	2512.6	1.7824	2512.6	2.70896
2511.17	0.8154	2511.17	1.78157	2511.17	2.71073
2509.74	0.81545	2509.74	1.78001	2509.74	2.71233
2508.31	0.81555	2508.31	1.77803	2508.31	2.71375
2506.88	0.81566	2506.88	1.77615	2506.88	2.71499
2505.45	0.81577	2505.45	1.77474	2505.45	2.71606
2504.03	0.81588	2504.03	1.77365	2504.03	2.71704
2502.6	0.81603	2502.6	1.77247	2502.6	2.71797
2501.17	0.81622	2501.17	1.77093	2501.17	2.71885
2499.74	0.81644	2499.74	1.76903	2499.74	2.71963
2498.31	0.81669	2498.31	1.76711	2498.31	2.7203
2496.88	0.81692	2496.88	1.76572	2496.88	2.72087
2495.45	0.81712	2495.45	1.76524	2495.45	2.72136
2494.02	0.81728	2494.02	1.76543	2494.02	2.72179
2492.59	0.81745	2492.59	1.76563	2492.59	2.72217
2491.16	0.81767	2491.16	1.7656	2491.16	2.7225
2489.73	0.81795	2489.73	1.76568	2489.73	2.72275
2488.3	0.81827	2488.3	1.76619	2488.3	2.7229
2486.87	0.8186	2486.87	1.7671	2486.87	2.72294
2485.45	0.81892	2485.45	1.76816	2485.45	2.72292
2484.02	0.81923	2484.02	1.76913	2484.02	2.72288
2482.59	0.81956	2482.59	1.76979	2482.59	2.72284
2481.16	0.81991	2481.16	1.77002	2481.16	2.72275
2479.73	0.82023	2479.73	1.76992	2479.73	2.72256
2478.3	0.82051	2478.3	1.76988	2478.3	2.72228
2476.87	0.82075	2476.87	1.77017	2476.87	2.72197
2475.44	0.82098	2475.44	1.77061	2475.44	2.72169
2474.01	0.82122	2474.01	1.77073	2474.01	2.72148
2472.58	0.82148	2472.58	1.77037	2472.58	2.7214
2471.15	0.82172	2471.15	1.76978	2471.15	2.72146
2469.72	0.82195	2469.72	1.76918	2469.72	2.72163
2468.29	0.82218	2468.29	1.76856	2468.29	2.72185
2466.87	0.82241	2466.87	1.76791	2466.87	2.72213
2465.44	0.8226	2465.44	1.7674	2465.44	2.72249
2464.01	0.82273	2464.01	1.76705	2464.01	2.7229
2462.58	0.82285	2462.58	1.76662	2462.58	2.72331
2461.15	0.82302	2461.15	1.76591	2461.15	2.72369
2459.72	0.82326	2459.72	1.76502	2459.72	2.72404
2458.29	0.82352	2458.29	1.76422	2458.29	2.72431
2456.86	0.82374	2456.86	1.76368	2456.86	2.72447
2455.43	0.8239	2455.43	1.76343	2455.43	2.72448
2454	0.82403	2454	1.76332	2454	2.72432
2452.57	0.82417	2452.57	1.76315	2452.57	2.72401
2451.14	0.82435	2451.14	1.76274	2451.14	2.72359
2449.71	0.82458	2449.71	1.76204	2449.71	2.72317
2448.29	0.82482	2448.29	1.76109	2448.29	2.72284
2446.86	0.82504	2446.86	1.76008	2446.86	2.72264
2445.43	0.82522	2445.43	1.7593	2445.43	2.72247
2444	0.8254	2444	1.75877	2444	2.72225
2442.57	0.82563	2442.57	1.75818	2442.57	2.72194
2441.14	0.82591	2441.14	1.7574	2441.14	2.72158
2439.71	0.82619	2439.71	1.75659	2439.71	2.72122
2438.28	0.82642	2438.28	1.75583	2438.28	2.72086
2436.85	0.82659	2436.85	1.75497	2436.85	2.72048
2435.42	0.82674	2435.42	1.75398	2435.42	2.72006
2433.99	0.82692	2433.99	1.75302	2433.99	2.71958
2432.56	0.82711	2432.56	1.75226	2432.56	2.71909
2431.13	0.82731	2431.13	1.75167	2431.13	2.71863
2429.71	0.82753	2429.71	1.75115	2429.71	2.71827
2428.28	0.82776	2428.28	1.75049	2428.28	2.718
2426.85	0.82802	2426.85	1.74954	2426.85	2.7178
2425.42	0.82828	2425.42	1.74839	2425.42	2.71773
2423.99	0.82851	2423.99	1.74742	2423.99	2.71785
2422.56	0.82871	2422.56	1.74696	2422.56	2.71817
2421.13	0.82891	2421.13	1.74693	2421.13	2.71862
2419.7	0.8291	2419.7	1.74692	2419.7	2.7191
2418.27	0.82928	2418.27	1.74671	2418.27	2.71955
2416.84	0.82946	2416.84	1.7465	2416.84	2.71991
2415.41	0.82967	2415.41	1.74658	2415.41	2.7202
2413.98	0.82994	2413.98	1.74693	2413.98	2.72045
2412.55	0.83023	2412.55	1.74724	2412.55	2.72077
2411.13	0.8305	2411.13	1.74741	2411.13	2.7212
2409.7	0.83076	2409.7	1.74783	2409.7	2.72168
2408.27	0.83102	2408.27	1.7489	2408.27	2.72212
2406.84	0.83127	2406.84	1.75026	2406.84	2.72249
2405.41	0.83149	2405.41	1.75116	2405.41	2.72282
2403.98	0.83169	2403.98	1.75122	2403.98	2.72312
2402.55	0.83189	2402.55	1.75072	2402.55	2.72338
2401.12	0.8321	2401.12	1.75008	2401.12	2.72363
2399.69	0.83236	2399.69	1.74949	2399.69	2.72395
2398.26	0.83264	2398.26	1.74906	2398.26	2.72433
2396.83	0.8329	2396.83	1.74882	2396.83	2.72471
2395.4	0.83311	2395.4	1.74867	2395.4	2.72501
2393.97	0.8333	2393.97	1.74842	2393.97	2.72514
2392.54	0.83348	2392.54	1.74792	2392.54	2.72509
2391.12	0.83363	2391.12	1.74723	2391.12	2.72486
2389.69	0.8337	2389.69	1.74649	2389.69	2.72453
2388.26	0.83365	2388.26	1.74576	2388.26	2.72419
2386.83	0.83348	2386.83	1.74497	2386.83	2.72394
2385.4	0.83321	2385.4	1.74405	2385.4	2.72385
2383.97	0.83289	2383.97	1.74312	2383.97	2.72399
2382.54	0.83256	2382.54	1.74243	2382.54	2.72436
2381.11	0.83225	2381.11	1.7421	2381.11	2.72494
2379.68	0.83192	2379.68	1.74196	2379.68	2.72562
2378.25	0.83156	2378.25	1.74171	2378.25	2.7263
2376.82	0.83115	2376.82	1.74105	2376.82	2.72693
2375.39	0.83067	2375.39	1.73991	2375.39	2.72747
2373.96	0.83006	2373.96	1.73858	2373.96	2.72791
2372.54	0.82931	2372.54	1.73762	2372.54	2.72823
2371.11	0.82851	2371.11	1.73721	2371.11	2.72846
2369.68	0.82777	2369.68	1.73671	2369.68	2.72868
2368.25	0.82709	2368.25	1.73515	2368.25	2.72897
2366.82	0.82645	2366.82	1.73238	2366.82	2.72932
2365.39	0.8259	2365.39	1.72916	2365.39	2.7297
2363.96	0.82547	2363.96	1.72623	2363.96	2.73001
2362.53	0.82515	2362.53	1.72356	2362.53	2.73014
2361.1	0.825	2361.1	1.7208	2361.1	2.73011
2359.67	0.82529	2359.67	1.71821	2359.67	2.73015
2358.24	0.82622	2358.24	1.71641	2358.24	2.73051
2356.81	0.82763	2356.81	1.71543	2356.81	2.73124
2355.38	0.82884	2355.38	1.71464	2355.38	2.73203
2353.96	0.82885	2353.96	1.71347	2353.96	2.73249
2352.53	0.82728	2352.53	1.71186	2352.53	2.73253
2351.1	0.82499	2351.1	1.71027	2351.1	2.73271
2349.67	0.82366	2349.67	1.70944	2349.67	2.73379
2348.24	0.82427	2348.24	1.70962	2348.24	2.73587
2346.81	0.82639	2346.81	1.71015	2346.81	2.73813
2345.38	0.82853	2345.38	1.70983	2345.38	2.73938
2343.95	0.82924	2343.95	1.70804	2343.95	2.73901
2342.52	0.82851	2342.52	1.70534	2342.52	2.73761
2341.09	0.8273	2341.09	1.70266	2341.09	2.73615
2339.66	0.82639	2339.66	1.70035	2339.66	2.73513
2338.23	0.82597	2338.23	1.69826	2338.23	2.73447
2336.8	0.82595	2336.8	1.69626	2336.8	2.73399
2335.38	0.82616	2335.38	1.69457	2335.38	2.73361
2333.95	0.8264	2333.95	1.69346	2333.95	2.73322
2332.52	0.82656	2332.52	1.69299	2332.52	2.73268
2331.09	0.82664	2331.09	1.69295	2331.09	2.73198
2329.66	0.8267	2329.66	1.69309	2329.66	2.73127
2328.23	0.82678	2328.23	1.69336	2328.23	2.73082
2326.8	0.82692	2326.8	1.6937	2326.8	2.73078
2325.37	0.82722	2325.37	1.6939	2325.37	2.73115
2323.94	0.82773	2323.94	1.69376	2323.94	2.73181
2322.51	0.82842	2322.51	1.69337	2322.51	2.73259
2321.08	0.8291	2321.08	1.69306	2321.08	2.73332
2319.65	0.82958	2319.65	1.69292	2319.65	2.73393
2318.22	0.82986	2318.22	1.69262	2318.22	2.73448
2316.8	0.83008	2316.8	1.69185	2316.8	2.73508
2315.37	0.83038	2315.37	1.69076	2315.37	2.73578
2313.94	0.83079	2313.94	1.68978	2313.94	2.73652
2312.51	0.83122	2312.51	1.68911	2312.51	2.73717
2311.08	0.8316	2311.08	1.68856	2311.08	2.73764
2309.65	0.83189	2309.65	1.68778	2309.65	2.73786
2308.22	0.83211	2308.22	1.68669	2308.22	2.73781
2306.79	0.83229	2306.79	1.68556	2306.79	2.73752
2305.36	0.83248	2305.36	1.68472	2305.36	2.73706
2303.93	0.83272	2303.93	1.68417	2303.93	2.73655
2302.5	0.83298	2302.5	1.68355	2302.5	2.7361
2301.07	0.83322	2301.07	1.68254	2301.07	2.73576
2299.64	0.83338	2299.64	1.68123	2299.64	2.73553
2298.22	0.83343	2298.22	1.67998	2298.22	2.73534
2296.79	0.8334	2296.79	1.67899	2296.79	2.73515
2295.36	0.83332	2295.36	1.67816	2295.36	2.7349
2293.93	0.83322	2293.93	1.67721	2293.93	2.73456
2292.5	0.83312	2292.5	1.67594	2292.5	2.73409
2291.07	0.83304	2291.07	1.67444	2291.07	2.73354
2289.64	0.83297	2289.64	1.67296	2289.64	2.73297
2288.21	0.8329	2288.21	1.6716	2288.21	2.73251
2286.78	0.83277	2286.78	1.67021	2286.78	2.73227
2285.35	0.83256	2285.35	1.66868	2285.35	2.73234
2283.92	0.83228	2283.92	1.6671	2283.92	2.73277
2282.49	0.83198	2282.49	1.66559	2282.49	2.73353
2281.06	0.83168	2281.06	1.66417	2281.06	2.73457
2279.64	0.83136	2279.64	1.66278	2279.64	2.73578
2278.21	0.83101	2278.21	1.66149	2278.21	2.73708
2276.78	0.83061	2276.78	1.66042	2276.78	2.73839
2275.35	0.83018	2275.35	1.65956	2275.35	2.73967
2273.92	0.82974	2273.92	1.65881	2273.92	2.74092
2272.49	0.82932	2272.49	1.65809	2272.49	2.74217
2271.06	0.82892	2271.06	1.65734	2271.06	2.74342
2269.63	0.82853	2269.63	1.65645	2269.63	2.74467
2268.2	0.82814	2268.2	1.65548	2268.2	2.7459
2266.77	0.82777	2266.77	1.6546	2266.77	2.74708
2265.34	0.82742	2265.34	1.6539	2265.34	2.74813
2263.91	0.82708	2263.91	1.65322	2263.91	2.74895
2262.48	0.82673	2262.48	1.65233	2262.48	2.74947
2261.06	0.82639	2261.06	1.65126	2261.06	2.74968
2259.63	0.82606	2259.63	1.65025	2259.63	2.74962
2258.2	0.82577	2258.2	1.64937	2258.2	2.74933
2256.77	0.8255	2256.77	1.64839	2256.77	2.74882
2255.34	0.8252	2255.34	1.64714	2255.34	2.7481
2253.91	0.82484	2253.91	1.64571	2253.91	2.7472
2252.48	0.82445	2252.48	1.64435	2252.48	2.74619
2251.05	0.8241	2251.05	1.64322	2251.05	2.74513
2249.62	0.82384	2249.62	1.64229	2249.62	2.74399
2248.19	0.82358	2248.19	1.64154	2248.19	2.74274
2246.76	0.82336	2246.76	1.64097	2246.76	2.74125
2245.33	0.82313	2245.33	1.64035	2245.33	2.73952
2243.9	0.82286	2243.9	1.63929	2243.9	2.73771
2242.47	0.82258	2242.47	1.63782	2242.47	2.73599
2241.05	0.8223	2241.05	1.63645	2241.05	2.73452
2239.62	0.82208	2239.62	1.6356	2239.62	2.73339
2238.19	0.8219	2238.19	1.63524	2238.19	2.73265
2236.76	0.82172	2236.76	1.63513	2236.76	2.73241
2235.33	0.82151	2235.33	1.63513	2235.33	2.73268
2233.9	0.82128	2233.9	1.63516	2233.9	2.73343
2232.47	0.82109	2232.47	1.63508	2232.47	2.73455
2231.04	0.82096	2231.04	1.63482	2231.04	2.73594
2229.61	0.82087	2229.61	1.63444	2229.61	2.73756
2228.18	0.82077	2228.18	1.63402	2228.18	2.73937
2226.75	0.82068	2226.75	1.6335	2226.75	2.74129
2225.32	0.8206	2225.32	1.63276	2225.32	2.74322
2223.89	0.8205	2223.89	1.63189	2223.89	2.74507
2222.47	0.82036	2222.47	1.63107	2222.47	2.74679
2221.04	0.82021	2221.04	1.63044	2221.04	2.7484
2219.61	0.82009	2219.61	1.62999	2219.61	2.74986
2218.18	0.81998	2218.18	1.6296	2218.18	2.75113
2216.75	0.81986	2216.75	1.62904	2216.75	2.75216
2215.32	0.81972	2215.32	1.62824	2215.32	2.75293
2213.89	0.81962	2213.89	1.62741	2213.89	2.75342
2212.46	0.81957	2212.46	1.62686	2212.46	2.75366
2211.03	0.81957	2211.03	1.62668	2211.03	2.75373
2209.6	0.81957	2209.6	1.62667	2209.6	2.7537
2208.17	0.81954	2208.17	1.62666	2208.17	2.75356
2206.74	0.81953	2206.74	1.6267	2206.74	2.75322
2205.31	0.81956	2205.31	1.62684	2205.31	2.75264
2203.89	0.81962	2203.89	1.62703	2203.89	2.75178
2202.46	0.81972	2202.46	1.62713	2202.46	2.7507
2201.03	0.81984	2201.03	1.62702	2201.03	2.74951
2199.6	0.81997	2199.6	1.62675	2199.6	2.7483
2198.17	0.8201	2198.17	1.62649	2198.17	2.74714
2196.74	0.82021	2196.74	1.62647	2196.74	2.74605
2195.31	0.82032	2195.31	1.62669	2195.31	2.74505
2193.88	0.82041	2193.88	1.6268	2193.88	2.74417
2192.45	0.8205	2192.45	1.62647	2192.45	2.74347
2191.02	0.82062	2191.02	1.62568	2191.02	2.74301
2189.59	0.82076	2189.59	1.62479	2189.59	2.74289
2188.16	0.82092	2188.16	1.62404	2188.16	2.74317
2186.73	0.82108	2186.73	1.62346	2186.73	2.74388
2185.31	0.82122	2185.31	1.62298	2185.31	2.74497
2183.88	0.82134	2183.88	1.62257	2183.88	2.74632
2182.45	0.82142	2182.45	1.62213	2182.45	2.74776
2181.02	0.82146	2181.02	1.62166	2181.02	2.7492
2179.59	0.82147	2179.59	1.6213	2179.59	2.75057
2178.16	0.82149	2178.16	1.62121	2178.16	2.75185
2176.73	0.82153	2176.73	1.62135	2176.73	2.75297
2175.3	0.82159	2175.3	1.62155	2175.3	2.7539
2173.87	0.82164	2173.87	1.62163	2173.87	2.75464
2172.44	0.8217	2172.44	1.62145	2172.44	2.75521
2171.01	0.82178	2171.01	1.62102	2171.01	2.75559
2169.58	0.8219	2169.58	1.62068	2169.58	2.75575
2168.15	0.82201	2168.15	1.62077	2168.15	2.75572
2166.73	0.82206	2166.73	1.6212	2166.73	2.75556
2165.3	0.82205	2165.3	1.62168	2165.3	2.75538
2163.87	0.82199	2163.87	1.62213	2163.87	2.75524
2162.44	0.82194	2162.44	1.62271	2162.44	2.75514
2161.01	0.8219	2161.01	1.62339	2161.01	2.75503
2159.58	0.82187	2159.58	1.62386	2159.58	2.75485
2158.15	0.82183	2158.15	1.62397	2158.15	2.75455
2156.72	0.82181	2156.72	1.62394	2156.72	2.75417
2155.29	0.82181	2155.29	1.62405	2155.29	2.75377
2153.86	0.82183	2153.86	1.62439	2153.86	2.75346
2152.43	0.82183	2152.43	1.62493	2152.43	2.75325
2151	0.82184	2151	1.62562	2151	2.75312
2149.57	0.82184	2149.57	1.62632	2149.57	2.75305
2148.15	0.82181	2148.15	1.62683	2148.15	2.75308
2146.72	0.82175	2146.72	1.6271	2146.72	2.75319
2145.29	0.8217	2145.29	1.6272	2145.29	2.75331
2143.86	0.82169	2143.86	1.62728	2143.86	2.75335
2142.43	0.82172	2142.43	1.62751	2142.43	2.75324
2141	0.82177	2141	1.62801	2141	2.75298
2139.57	0.82178	2139.57	1.62874	2139.57	2.75264
2138.14	0.82174	2138.14	1.6295	2138.14	2.75233
2136.71	0.82168	2136.71	1.63004	2136.71	2.75212
2135.28	0.82165	2135.28	1.63029	2135.28	2.75205
2133.85	0.82166	2133.85	1.6304	2133.85	2.75212
2132.42	0.82174	2132.42	1.63064	2132.42	2.75229
2130.99	0.82186	2130.99	1.63119	2130.99	2.75253
2129.57	0.82199	2129.57	1.63195	2129.57	2.75279
2128.14	0.8221	2128.14	1.63265	2128.14	2.75304
2126.71	0.82221	2126.71	1.63309	2126.71	2.75322
2125.28	0.82232	2125.28	1.63329	2125.28	2.75333
2123.85	0.82239	2123.85	1.63342	2123.85	2.75341
2122.42	0.8224	2122.42	1.63353	2122.42	2.75352
2120.99	0.82237	2120.99	1.63354	2120.99	2.75373
2119.56	0.82236	2119.56	1.63349	2119.56	2.75398
2118.13	0.82243	2118.13	1.6335	2118.13	2.75421
2116.7	0.82256	2116.7	1.63362	2116.7	2.75429
2115.27	0.82271	2115.27	1.63385	2115.27	2.75417
2113.84	0.82282	2113.84	1.63425	2113.84	2.75385
2112.41	0.82288	2112.41	1.63484	2112.41	2.7534
2110.99	0.82289	2110.99	1.63541	2110.99	2.75287
2109.56	0.82285	2109.56	1.63569	2109.56	2.75228
2108.13	0.8228	2108.13	1.63568	2108.13	2.75166
2106.7	0.82273	2106.7	1.63568	2106.7	2.75104
2105.27	0.82266	2105.27	1.63588	2105.27	2.75043
2103.84	0.8226	2103.84	1.63615	2103.84	2.74983
2102.41	0.82256	2102.41	1.63629	2102.41	2.74923
2100.98	0.82258	2100.98	1.63639	2100.98	2.74856
2099.55	0.82264	2099.55	1.63673	2099.55	2.74774
2098.12	0.82272	2098.12	1.63742	2098.12	2.74675
2096.69	0.82276	2096.69	1.6383	2096.69	2.74567
2095.26	0.82277	2095.26	1.63912	2095.26	2.7446
2093.83	0.82277	2093.83	1.63978	2093.83	2.74358
2092.4	0.82283	2092.4	1.64034	2092.4	2.74253
2090.98	0.82293	2090.98	1.64091	2090.98	2.7414
2089.55	0.82304	2089.55	1.64152	2089.55	2.74018
2088.12	0.82314	2088.12	1.64217	2088.12	2.73887
2086.69	0.82324	2086.69	1.64284	2086.69	2.73744
2085.26	0.82337	2085.26	1.64346	2085.26	2.73593
2083.83	0.82354	2083.83	1.64393	2083.83	2.73443
2082.4	0.82375	2082.4	1.6443	2082.4	2.73296
2080.97	0.82398	2080.97	1.64479	2080.97	2.7315
2079.54	0.82421	2079.54	1.64562	2079.54	2.73006
2078.11	0.8244	2078.11	1.64672	2078.11	2.72868
2076.68	0.82457	2076.68	1.6478	2076.68	2.72739
2075.25	0.82478	2075.25	1.6486	2075.25	2.72616
2073.82	0.82509	2073.82	1.64919	2073.82	2.72493
2072.4	0.82547	2072.4	1.64967	2072.4	2.72366
2070.97	0.82589	2070.97	1.65005	2070.97	2.7224
2069.54	0.82633	2069.54	1.65032	2069.54	2.7212
2068.11	0.82676	2068.11	1.65062	2068.11	2.71998
2066.68	0.82718	2066.68	1.65106	2066.68	2.71862
2065.25	0.82755	2065.25	1.65167	2065.25	2.71726
2063.82	0.82786	2063.82	1.65238	2063.82	2.71616
2062.39	0.82814	2062.39	1.65316	2062.39	2.71529
2060.96	0.82849	2060.96	1.65389	2060.96	2.71438
2059.53	0.82894	2059.53	1.65454	2059.53	2.71334
2058.1	0.82944	2058.1	1.65518	2058.1	2.71223
2056.67	0.82992	2056.67	1.65579	2056.67	2.71104
2055.24	0.83036	2055.24	1.65628	2055.24	2.70977
2053.82	0.83073	2053.82	1.65664	2053.82	2.70839
2052.39	0.83106	2052.39	1.65698	2052.39	2.70695
2050.96	0.83138	2050.96	1.65739	2050.96	2.70553
2049.53	0.83173	2049.53	1.65782	2049.53	2.70418
2048.1	0.83212	2048.1	1.65828	2048.1	2.70294
2046.67	0.83256	2046.67	1.65878	2046.67	2.70188
2045.24	0.83308	2045.24	1.65927	2045.24	2.701
2043.81	0.83369	2043.81	1.65973	2043.81	2.70014
2042.38	0.83431	2042.38	1.66015	2042.38	2.6992
2040.95	0.83483	2040.95	1.66055	2040.95	2.69837
2039.52	0.8352	2039.52	1.6609	2039.52	2.69779
2038.09	0.8355	2038.09	1.66116	2038.09	2.69739
2036.66	0.83582	2036.66	1.66138	2036.66	2.69693
2035.24	0.83619	2035.24	1.66164	2035.24	2.69628
2033.81	0.83658	2033.81	1.66197	2033.81	2.69532
2032.38	0.83699	2032.38	1.66233	2032.38	2.69426
2030.95	0.83745	2030.95	1.66265	2030.95	2.69382
2029.52	0.83799	2029.52	1.66288	2029.52	2.69479
2028.09	0.8386	2028.09	1.66296	2028.09	2.69732
2026.66	0.83924	2026.66	1.66295	2026.66	2.70081
2025.23	0.83984	2025.23	1.66296	2025.23	2.70439
2023.8	0.84038	2023.8	1.66296	2023.8	2.70762
2022.37	0.8409	2022.37	1.66281	2022.37	2.71056
2020.94	0.84146	2020.94	1.66255	2020.94	2.71329
2019.51	0.84211	2019.51	1.66236	2019.51	2.71567
2018.08	0.84281	2018.08	1.66232	2018.08	2.71762
2016.66	0.8435	2016.66	1.66236	2016.66	2.71944
2015.23	0.84409	2015.23	1.6624	2015.23	2.72128
2013.8	0.84459	2013.8	1.66239	2013.8	2.72297
2012.37	0.84507	2012.37	1.66232	2012.37	2.72436
2010.94	0.84553	2010.94	1.66219	2010.94	2.72561
2009.51	0.84597	2009.51	1.6621	2009.51	2.72683
2008.08	0.84635	2008.08	1.66222	2008.08	2.72806
2006.65	0.84673	2006.65	1.66259	2006.65	2.72933
2005.22	0.84716	2005.22	1.66303	2005.22	2.73068
2003.79	0.84767	2003.79	1.66323	2003.79	2.7321
2002.36	0.84829	2002.36	1.66312	2002.36	2.73349
2000.93	0.84897	2000.93	1.66296	2000.93	2.73474
1999.5	0.84965	1999.5	1.66307	1999.5	2.7358
1998.08	0.85029	1998.08	1.66346	1998.08	2.7368
1996.65	0.85089	1996.65	1.66393	1996.65	2.73793
1995.22	0.85149	1995.22	1.66433	1995.22	2.73892
1993.79	0.85211	1993.79	1.66455	1993.79	2.7394
1992.36	0.85272	1992.36	1.66456	1992.36	2.73959
1990.93	0.85323	1990.93	1.66442	1990.93	2.73993
1989.5	0.85365	1989.5	1.66424	1989.5	2.74036
1988.07	0.85405	1988.07	1.66411	1988.07	2.74057
1986.64	0.85449	1986.64	1.66401	1986.64	2.74068
1985.21	0.85496	1985.21	1.66398	1985.21	2.74082
1983.78	0.85547	1983.78	1.66415	1983.78	2.74097
1982.35	0.85597	1982.35	1.66452	1982.35	2.74118
1980.92	0.85641	1980.92	1.66495	1980.92	2.74167
1979.5	0.85673	1979.5	1.66535	1979.5	2.74258
1978.07	0.85697	1978.07	1.66569	1978.07	2.74391
1976.64	0.85719	1976.64	1.66599	1976.64	2.74554
1975.21	0.85747	1975.21	1.66623	1975.21	2.74728
1973.78	0.85784	1973.78	1.6665	1973.78	2.74902
1972.35	0.85827	1972.35	1.66695	1972.35	2.75077
1970.92	0.85875	1970.92	1.66762	1970.92	2.75234
1969.49	0.85925	1969.49	1.66837	1969.49	2.75328
1968.06	0.85968	1968.06	1.66895	1968.06	2.75354
1966.63	0.8599	1966.63	1.66926	1966.63	2.75368
1965.2	0.85985	1965.2	1.66937	1965.2	2.75411
1963.77	0.85962	1963.77	1.66939	1963.77	2.7546
1962.34	0.85943	1962.34	1.66926	1962.34	2.75482
1960.91	0.85937	1960.91	1.66892	1960.91	2.75494
1959.49	0.85944	1959.49	1.66841	1959.49	2.75519
1958.06	0.85956	1958.06	1.66787	1958.06	2.75556
1956.63	0.85969	1956.63	1.66736	1956.63	2.75598
1955.2	0.85973	1955.2	1.66686	1955.2	2.75656
1953.77	0.85965	1953.77	1.66637	1953.77	2.75743
1952.34	0.85944	1952.34	1.66594	1952.34	2.7586
1950.91	0.85915	1950.91	1.66557	1950.91	2.76002
1949.48	0.85885	1949.48	1.66522	1949.48	2.76162
1948.05	0.85865	1948.05	1.66499	1948.05	2.76341
1946.62	0.85857	1946.62	1.66498	1946.62	2.76526
1945.19	0.85862	1945.19	1.6651	1945.19	2.76664
1943.76	0.85873	1943.76	1.66513	1943.76	2.76716
1942.33	0.8588	1942.33	1.66503	1942.33	2.76722
1940.91	0.85875	1940.91	1.66499	1940.91	2.76736
1939.48	0.85858	1939.48	1.66527	1939.48	2.76742
1938.05	0.85834	1938.05	1.66584	1938.05	2.76692
1936.62	0.85808	1936.62	1.66649	1936.62	2.76575
1935.19	0.85785	1935.19	1.66692	1935.19	2.76384
1933.76	0.85767	1933.76	1.66702	1933.76	2.76088
1932.33	0.85757	1932.33	1.66689	1932.33	2.75654
1930.9	0.85755	1930.9	1.6668	1930.9	2.75075
1929.47	0.85765	1929.47	1.66691	1929.47	2.74366
1928.04	0.85789	1928.04	1.66715	1928.04	2.73572
1926.61	0.85829	1926.61	1.66741	1926.61	2.72776
1925.18	0.85881	1925.18	1.66769	1925.18	2.72128
1923.75	0.85933	1923.75	1.66806	1923.75	2.71865
1922.33	0.85969	1922.33	1.66844	1922.33	2.72144
1920.9	0.85987	1920.9	1.66866	1920.9	2.72821
1919.47	0.86001	1919.47	1.6686	1919.47	2.73556
1918.04	0.86029	1918.04	1.66834	1918.04	2.74149
1916.61	0.86075	1916.61	1.66806	1916.61	2.74579
1915.18	0.86137	1915.18	1.66789	1915.18	2.74831
1913.75	0.86215	1913.75	1.66784	1913.75	2.74854
1912.32	0.86313	1912.32	1.66785	1912.32	2.74618
1910.89	0.86427	1910.89	1.66784	1910.89	2.74132
1909.46	0.86538	1909.46	1.66769	1909.46	2.73472
1908.03	0.86629	1908.03	1.66729	1908.03	2.7279
1906.6	0.86695	1906.6	1.66662	1906.6	2.72249
1905.17	0.86749	1905.17	1.66581	1905.17	2.71969
1903.75	0.8681	1903.75	1.66508	1903.75	2.72015
1902.32	0.86887	1902.32	1.66458	1902.32	2.72388
1900.89	0.86981	1900.89	1.66424	1900.89	2.73009
1899.46	0.87091	1899.46	1.66384	1899.46	2.73728
1898.03	0.8721	1898.03	1.66321	1898.03	2.74381
1896.6	0.87333	1896.6	1.6623	1896.6	2.74875
1895.17	0.87447	1895.17	1.66121	1895.17	2.75223
1893.74	0.87543	1893.74	1.66005	1893.74	2.75452
1892.31	0.87626	1892.31	1.65886	1892.31	2.75518
1890.88	0.87705	1890.88	1.65758	1890.88	2.7536
1889.45	0.87787	1889.45	1.65621	1889.45	2.75011
1888.02	0.87867	1888.02	1.65484	1888.02	2.74534
1886.59	0.8794	1886.59	1.65351	1886.59	2.73926
1885.17	0.88008	1885.17	1.65221	1885.17	2.73161
1883.74	0.88077	1883.74	1.65091	1883.74	2.72291
1882.31	0.88145	1882.31	1.64968	1882.31	2.71427
1880.88	0.88205	1880.88	1.6486	1880.88	2.70704
1879.45	0.88253	1879.45	1.64758	1879.45	2.70264
1878.02	0.8829	1878.02	1.64649	1878.02	2.70213
1876.59	0.8832	1876.59	1.64531	1876.59	2.70558
1875.16	0.88351	1875.16	1.64413	1875.16	2.71205
1873.73	0.88397	1873.73	1.64312	1873.73	2.72002
1872.3	0.88469	1872.3	1.64236	1872.3	2.72782
1870.87	0.88571	1870.87	1.64167	1870.87	2.73447
1869.44	0.88681	1869.44	1.64065	1869.44	2.74028
1868.01	0.88755	1868.01	1.63912	1868.01	2.74618
1866.59	0.88766	1866.59	1.63735	1866.59	2.75206
1865.16	0.88732	1865.16	1.63575	1865.16	2.75686
1863.73	0.88689	1863.73	1.63446	1863.73	2.76016
1862.3	0.88664	1862.3	1.63333	1862.3	2.7625
1860.87	0.88659	1860.87	1.63216	1860.87	2.76445
1859.44	0.88668	1859.44	1.63086	1859.44	2.76607
1858.01	0.88684	1858.01	1.62941	1858.01	2.76708
1856.58	0.88702	1856.58	1.62778	1856.58	2.76716
1855.15	0.88722	1855.15	1.62589	1855.15	2.76622
1853.72	0.8874	1853.72	1.6238	1853.72	2.76446
1852.29	0.88759	1852.29	1.6217	1852.29	2.76244
1850.86	0.88779	1850.86	1.6198	1850.86	2.76079
1849.43	0.88805	1849.43	1.61814	1849.43	2.76011
1848.01	0.88834	1848.01	1.61658	1848.01	2.76051
1846.58	0.88866	1846.58	1.61487	1846.58	2.76136
1845.15	0.88892	1845.15	1.61279	1845.15	2.76247
1843.72	0.88901	1843.72	1.61046	1843.72	2.76486
1842.29	0.88888	1842.29	1.60824	1842.29	2.76893
1840.86	0.8886	1840.86	1.60645	1840.86	2.77317
1839.43	0.88833	1839.43	1.60501	1839.43	2.77614
1838	0.88815	1838	1.60361	1838	2.77804
1836.57	0.88796	1836.57	1.60194	1836.57	2.77991
1835.14	0.88775	1835.14	1.59995	1835.14	2.78228
1833.71	0.88763	1833.71	1.59774	1833.71	2.7847
1832.28	0.88772	1832.28	1.5954	1832.28	2.78623
1830.85	0.88799	1830.85	1.5929	1830.85	2.78703
1829.43	0.88822	1829.43	1.59026	1829.43	2.78834
1828	0.88819	1828	1.58767	1828	2.79017
1826.57	0.88829	1826.57	1.58515	1826.57	2.79109
1825.14	0.88821	1825.14	1.5825	1825.14	2.79084
1823.71	0.88799	1823.71	1.57969	1823.71	2.79063
1822.28	0.88766	1822.28	1.577	1822.28	2.79091
1820.85	0.88728	1820.85	1.57461	1820.85	2.79111
1819.42	0.88695	1819.42	1.57239	1819.42	2.79101
1817.99	0.88675	1817.99	1.57012	1817.99	2.7911
1816.56	0.88669	1816.56	1.56775	1816.56	2.79195
1815.13	0.8868	1815.13	1.56533	1815.13	2.79344
1813.7	0.88702	1813.7	1.56296	1813.7	2.79479
1812.27	0.88723	1812.27	1.56065	1812.27	2.79543
1810.84	0.88726	1810.84	1.55828	1810.84	2.79562
1809.42	0.88699	1809.42	1.55577	1809.42	2.79582
1807.99	0.88651	1807.99	1.55317	1807.99	2.79615
1806.56	0.88595	1806.56	1.55066	1806.56	2.79652
1805.13	0.88548	1805.13	1.54835	1805.13	2.79689
1803.7	0.88515	1803.7	1.54617	1803.7	2.79697
1802.27	0.88494	1802.27	1.54384	1802.27	2.79655
1800.84	0.88474	1800.84	1.54114	1800.84	2.79607
1799.41	0.88452	1799.41	1.53821	1799.41	2.7963
1797.98	0.88432	1797.98	1.53544	1797.98	2.79739
1796.55	0.8842	1796.55	1.53302	1796.55	2.79843
1795.12	0.88412	1795.12	1.53077	1795.12	2.79799
1793.69	0.88393	1793.69	1.5282	1793.69	2.79526
1792.26	0.88342	1792.26	1.52493	1792.26	2.79141
1790.84	0.88257	1790.84	1.5212	1790.84	2.78865
1789.41	0.88162	1789.41	1.51753	1789.41	2.78755
1787.98	0.88084	1787.98	1.51407	1787.98	2.78682
1786.55	0.88035	1786.55	1.51058	1786.55	2.78575
1785.12	0.88014	1785.12	1.5069	1785.12	2.78492
1783.69	0.88009	1783.69	1.50305	1783.69	2.7847
1782.26	0.88001	1782.26	1.49904	1782.26	2.78472
1780.83	0.87971	1780.83	1.49472	1780.83	2.78512
1779.4	0.87913	1779.4	1.49018	1779.4	2.78663
1777.97	0.87837	1777.97	1.48578	1777.97	2.78936
1776.54	0.8777	1776.54	1.48175	1776.54	2.79222
1775.11	0.87723	1775.11	1.47787	1775.11	2.79386
1773.68	0.8768	1773.68	1.4736	1773.68	2.7938
1772.26	0.87604	1772.26	1.46861	1772.26	2.79321
1770.83	0.87475	1770.83	1.46319	1770.83	2.79321
1769.4	0.87309	1769.4	1.45791	1769.4	2.79329
1767.97	0.87139	1767.97	1.45301	1767.97	2.79332
1766.54	0.86992	1766.54	1.44847	1766.54	2.7936
1765.11	0.86875	1765.11	1.44407	1765.11	2.79375
1763.68	0.86781	1763.68	1.43929	1763.68	2.79279
1762.25	0.8669	1762.25	1.43365	1762.25	2.79126
1760.82	0.86589	1760.82	1.4274	1760.82	2.79051
1759.39	0.86482	1759.39	1.42116	1759.39	2.79024
1757.96	0.86377	1757.96	1.41497	1757.96	2.78967
1756.53	0.86273	1756.53	1.40866	1756.53	2.78969
1755.1	0.86179	1755.1	1.40253	1755.1	2.79116
1753.68	0.86108	1753.68	1.39683	1753.68	2.79292
1752.25	0.86056	1752.25	1.39089	1752.25	2.79349
1750.82	0.85996	1750.82	1.38354	1750.82	2.79306
1749.39	0.8589	1749.39	1.37452	1749.39	2.7927
1747.96	0.85726	1747.96	1.36495	1747.96	2.79281
1746.53	0.8552	1746.53	1.35603	1746.53	2.79304
1745.1	0.85303	1745.1	1.34804	1745.1	2.79297
1743.67	0.85084	1743.67	1.34055	1743.67	2.79244
1742.24	0.84856	1742.24	1.33306	1742.24	2.79141
1740.81	0.84608	1740.81	1.3252	1740.81	2.7905
1739.38	0.8435	1739.38	1.31721	1739.38	2.79111
1737.95	0.84108	1737.95	1.30971	1737.95	2.79306
1736.52	0.83884	1736.52	1.30235	1736.52	2.7936
1735.1	0.83614	1735.1	1.29339	1735.1	2.79134
1733.67	0.83223	1733.67	1.28186	1733.67	2.7889
1732.24	0.82737	1732.24	1.2696	1732.24	2.7883
1730.81	0.82237	1730.81	1.25881	1730.81	2.78815
1729.38	0.81756	1729.38	1.24942	1729.38	2.78747
1727.95	0.81293	1727.95	1.24048	1727.95	2.78692
1726.52	0.80841	1726.52	1.2314	1726.52	2.78673
1725.09	0.80379	1725.09	1.22186	1725.09	2.78686
1723.66	0.79899	1723.66	1.21194	1723.66	2.7881
1722.23	0.79438	1722.23	1.20224	1722.23	2.79072
1720.8	0.79023	1720.8	1.19289	1720.8	2.79309
1719.37	0.78595	1719.37	1.18238	1719.37	2.79329
1717.94	0.78004	1717.94	1.16852	1717.94	2.7916
1716.52	0.77157	1716.52	1.15165	1716.52	2.78966
1715.09	0.76182	1715.09	1.13537	1715.09	2.78845
1713.66	0.75275	1713.66	1.12219	1713.66	2.78789
1712.23	0.74485	1712.23	1.11164	1712.23	2.78775
1710.8	0.73756	1710.8	1.10233	1710.8	2.78782
1709.37	0.73016	1709.37	1.09318	1709.37	2.7877
1707.94	0.72178	1707.94	1.08323	1707.94	2.78688
1706.51	0.71169	1706.51	1.07196	1706.51	2.78575
1705.08	0.70034	1705.08	1.06008	1705.08	2.78559
1703.65	0.68905	1703.65	1.04892	1703.65	2.78588
1702.22	0.67771	1702.22	1.03805	1702.22	2.78411
1700.79	0.66428	1700.79	1.02537	1700.79	2.78
1699.36	0.64741	1699.36	1.01028	1699.36	2.77548
1697.94	0.6278	1697.94	0.99474	1697.94	2.77004
1696.51	0.60672	1696.51	0.98045	1696.51	2.7631
1695.08	0.58592	1695.08	0.96815	1695.08	2.75749
1693.65	0.56771	1693.65	0.95841	1693.65	2.75484
1692.22	0.55215	1692.22	0.9507	1692.22	2.75302
1690.79	0.53697	1690.79	0.94363	1690.79	2.75042
1689.36	0.52078	1689.36	0.93662	1689.36	2.74791
1687.93	0.50417	1687.93	0.93018	1687.93	2.74532
1686.5	0.48661	1686.5	0.92449	1686.5	2.7395
1685.07	0.46521	1685.07	0.91908	1685.07	2.7283
1683.64	0.43998	1683.64	0.91436	1683.64	2.71509
1682.21	0.41694	1682.21	0.91167	1682.21	2.70435
1680.78	0.40048	1680.78	0.91156	1680.78	2.69622
1679.36	0.38921	1679.36	0.9135	1679.36	2.68844
1677.93	0.38006	1677.93	0.91694	1677.93	2.67899
1676.5	0.3713	1676.5	0.92179	1676.5	2.66706
1675.07	0.36279	1675.07	0.92817	1675.07	2.65408
1673.64	0.35545	1673.64	0.93544	1673.64	2.64154
1672.21	0.34997	1672.21	0.94255	1672.21	2.62746
1670.78	0.34598	1670.78	0.94924	1670.78	2.60838
1669.35	0.34272	1669.35	0.9556	1669.35	2.58556
1667.92	0.34013	1667.92	0.96097	1667.92	2.56463
1666.49	0.33848	1666.49	0.96477	1666.49	2.5478
1665.06	0.33759	1665.06	0.96737	1665.06	2.5311
1663.63	0.33694	1663.63	0.96947	1663.63	2.51014
1662.2	0.33612	1662.2	0.97128	1662.2	2.4855
1660.77	0.33505	1660.77	0.97259	1660.77	2.46181
1659.35	0.33393	1659.35	0.97332	1659.35	2.44259
1657.92	0.33299	1657.92	0.97365	1657.92	2.42752
1656.49	0.33217	1656.49	0.97371	1656.49	2.41251
1655.06	0.33083	1655.06	0.97311	1655.06	2.39122
1653.63	0.32812	1653.63	0.9713	1653.63	2.36127
1652.2	0.32432	1652.2	0.96865	1652.2	2.33091
1650.77	0.32091	1650.77	0.96635	1650.77	2.30949
1649.34	0.31822	1649.34	0.96473	1649.34	2.29376
1647.91	0.3151	1647.91	0.96318	1647.91	2.27523
1646.48	0.31077	1646.48	0.96127	1646.48	2.25276
1645.05	0.30603	1645.05	0.95935	1645.05	2.2326
1643.62	0.302	1643.62	0.95791	1643.62	2.2183
1642.19	0.29879	1642.19	0.9569	1642.19	2.20818
1640.77	0.29596	1640.77	0.95602	1640.77	2.19971
1639.34	0.29301	1639.34	0.955	1639.34	2.19118
1637.91	0.28913	1637.91	0.95362	1637.91	2.18088
1636.48	0.28334	1636.48	0.95182	1636.48	2.16812
1635.05	0.27603	1635.05	0.94999	1635.05	2.15524
1633.62	0.26914	1633.62	0.94863	1633.62	2.14526
1632.19	0.26374	1632.19	0.9478	1632.19	2.1379
1630.76	0.25916	1630.76	0.9473	1630.76	2.13055
1629.33	0.2543	1629.33	0.94708	1629.33	2.12142
1627.9	0.24874	1627.9	0.94731	1627.9	2.11059
1626.47	0.24262	1626.47	0.94806	1626.47	2.09888
1625.04	0.23591	1625.04	0.94925	1625.04	2.08675
1623.61	0.22835	1623.61	0.95055	1623.61	2.07483
1622.19	0.22044	1622.19	0.95161	1622.19	2.06463
1620.76	0.21327	1620.76	0.95218	1620.76	2.05666
1619.33	0.20689	1619.33	0.95225	1619.33	2.04786
1617.9	0.20019	1617.9	0.95195	1617.9	2.03233
1616.47	0.19288	1616.47	0.95143	1616.47	2.00644
1615.04	0.1866	1615.04	0.95087	1615.04	1.97375
1613.61	0.18331	1613.61	0.95014	1613.61	1.94195
1612.18	0.1837	1612.18	0.94889	1612.18	1.91747
1610.75	0.18792	1610.75	0.94675	1610.75	1.90582
1609.32	0.196	1609.32	0.9437	1609.32	1.91233
1607.89	0.20738	1607.89	0.94003	1607.89	1.94097
1606.46	0.22056	1606.46	0.93613	1606.46	1.99071
1605.03	0.23392	1605.03	0.93216	1605.03	2.0529
1603.61	0.24638	1603.61	0.92811	1603.61	2.11658
1602.18	0.25722	1602.18	0.92404	1602.18	2.17542
1600.75	0.26582	1600.75	0.92015	1600.75	2.22752
1599.32	0.2719	1599.32	0.91668	1599.32	2.27266
1597.89	0.27575	1597.89	0.9137	1597.89	2.31146
1596.46	0.27788	1596.46	0.91106	1596.46	2.34493
1595.03	0.27883	1595.03	0.90859	1595.03	2.37348
1593.6	0.2791	1593.6	0.90634	1593.6	2.39631
1592.17	0.27925	1592.17	0.90443	1592.17	2.41173
1590.74	0.2799	1590.74	0.90289	1590.74	2.41796
1589.31	0.2816	1589.31	0.90158	1589.31	2.41404
1587.88	0.28479	1587.88	0.90034	1587.88	2.40095
1586.45	0.28971	1586.45	0.89917	1586.45	2.3822
1585.03	0.29643	1585.03	0.89817	1585.03	2.36292
1583.6	0.30463	1583.6	0.89748	1583.6	2.34757
1582.17	0.31363	1582.17	0.89707	1582.17	2.33781
1580.74	0.32261	1580.74	0.89686	1580.74	2.33262
1579.31	0.33129	1579.31	0.8968	1579.31	2.33167
1577.88	0.34018	1577.88	0.89678	1577.88	2.33935
1576.45	0.34946	1576.45	0.89664	1576.45	2.36241
1575.02	0.35768	1575.02	0.8962	1575.02	2.39919
1573.59	0.3632	1573.59	0.89562	1573.59	2.43666
1572.16	0.36639	1572.16	0.89513	1572.16	2.46588
1570.73	0.36891	1570.73	0.89477	1570.73	2.49023
1569.3	0.37176	1569.3	0.89449	1569.3	2.51554
1567.87	0.37485	1567.87	0.89432	1567.87	2.54044
1566.45	0.37784	1566.45	0.89436	1566.45	2.55994
1565.02	0.3807	1565.02	0.8946	1565.02	2.57383
1563.59	0.38349	1563.59	0.89493	1563.59	2.58466
1562.16	0.38657	1562.16	0.89516	1562.16	2.59252
1560.73	0.39138	1560.73	0.89537	1560.73	2.59674
1559.3	0.39972	1559.3	0.89592	1559.3	2.60047
1557.87	0.41064	1557.87	0.89701	1557.87	2.6072
1556.44	0.42036	1556.44	0.89806	1556.44	2.61262
1555.01	0.42783	1555.01	0.89867	1555.01	2.61301
1553.58	0.43463	1553.58	0.89905	1553.58	2.61019
1552.15	0.44194	1552.15	0.89944	1552.15	2.60713
1550.72	0.44986	1550.72	0.90003	1550.72	2.60564
1549.29	0.45774	1549.29	0.90092	1549.29	2.6067
1547.87	0.46463	1547.87	0.90207	1547.87	2.60987
1546.44	0.47024	1546.44	0.90331	1546.44	2.61361
1545.01	0.47497	1545.01	0.90457	1545.01	2.61699
1543.58	0.47902	1543.58	0.90611	1543.58	2.61941
1542.15	0.48167	1542.15	0.90851	1542.15	2.6192
1540.72	0.48199	1540.72	0.91252	1540.72	2.61652
1539.29	0.48028	1539.29	0.91776	1539.29	2.61592
1537.86	0.47826	1537.86	0.92231	1537.86	2.61893
1536.43	0.4772	1536.43	0.92554	1536.43	2.62086
1535	0.47729	1535	0.92891	1535	2.61765
1533.57	0.47827	1533.57	0.93371	1533.57	2.61021
1532.14	0.47965	1532.14	0.93958	1532.14	2.60188
1530.71	0.48095	1530.71	0.94507	1530.71	2.59285
1529.29	0.48202	1529.29	0.94967	1529.29	2.58014
1527.86	0.48284	1527.86	0.95406	1527.86	2.56129
1526.43	0.48301	1526.43	0.95892	1526.43	2.53612
1525	0.48156	1525	0.96422	1525	2.5037
1523.57	0.47661	1523.57	0.96996	1523.57	2.45799
1522.14	0.46592	1522.14	0.97652	1522.14	2.39317
1520.71	0.44894	1520.71	0.98369	1520.71	2.31581
1519.28	0.42657	1519.28	0.99045	1519.28	2.23821
1517.85	0.39835	1517.85	0.99642	1517.85	2.16131
1516.42	0.36525	1516.42	1.00203	1516.42	2.08251
1514.99	0.33303	1514.99	1.0073	1514.99	2.00838
1513.56	0.30756	1513.56	1.0118	1513.56	1.94586
1512.13	0.28998	1512.13	1.01537	1512.13	1.89432
1510.7	0.27846	1510.7	1.01826	1510.7	1.85305
1509.28	0.2709	1509.28	1.021	1509.28	1.82573
1507.85	0.26531	1507.85	1.02426	1507.85	1.81327
1506.42	0.26004	1506.42	1.02819	1506.42	1.81199
1504.99	0.25521	1504.99	1.03176	1504.99	1.81903
1503.56	0.25166	1503.56	1.03418	1503.56	1.8328
1502.13	0.24987	1502.13	1.03563	1502.13	1.85177
1500.7	0.25068	1500.7	1.03628	1500.7	1.87659
1499.27	0.25548	1499.27	1.03572	1499.27	1.91002
1497.84	0.26486	1497.84	1.03325	1497.84	1.95324
1496.41	0.27691	1496.41	1.02884	1496.41	2.00069
1494.98	0.28781	1494.98	1.02349	1494.98	2.04131
1493.55	0.29575	1493.55	1.01805	1493.55	2.06958
1492.12	0.30295	1492.12	1.01243	1492.12	2.09102
1490.7	0.31406	1490.7	1.00672	1490.7	2.11559
1489.27	0.33267	1489.27	1.00268	1489.27	2.14878
1487.84	0.35799	1487.84	1.00289	1487.84	2.18689
1486.41	0.38575	1486.41	1.00818	1486.41	2.22224
1484.98	0.41295	1484.98	1.01734	1484.98	2.25232
1483.55	0.4396	1483.55	1.02888	1483.55	2.28017
1482.12	0.46621	1482.12	1.04153	1482.12	2.30939
1480.69	0.49132	1480.69	1.0535	1480.69	2.3405
1479.26	0.51218	1479.26	1.06255	1479.26	2.37092
1477.83	0.52734	1477.83	1.06742	1477.83	2.39828
1476.4	0.53771	1476.4	1.0687	1476.4	2.42246
1474.97	0.54525	1474.97	1.06807	1474.97	2.44408
1473.54	0.55175	1473.54	1.06679	1473.54	2.46295
1472.12	0.5583	1472.12	1.06469	1472.12	2.47841
1470.69	0.56523	1470.69	1.06072	1470.69	2.48944
1469.26	0.57297	1469.26	1.05434	1469.26	2.49533
1467.83	0.58296	1467.83	1.04572	1467.83	2.49707
1466.4	0.59694	1466.4	1.03606	1466.4	2.49733
1464.97	0.61469	1464.97	1.02807	1464.97	2.49941
1463.54	0.63267	1463.54	1.02477	1463.54	2.50477
1462.11	0.64699	1462.11	1.02693	1462.11	2.51198
1460.68	0.65684	1460.68	1.03261	1460.68	2.5191
1459.25	0.6635	1459.25	1.03859	1459.25	2.52715
1457.82	0.66727	1457.82	1.04134	1457.82	2.53976
1456.39	0.66718	1456.39	1.03878	1456.39	2.55751
1454.96	0.66356	1454.96	1.03235	1454.96	2.57437
1453.54	0.65805	1453.54	1.02471	1453.54	2.58548
1452.11	0.65144	1452.11	1.0167	1452.11	2.59177
1450.68	0.64317	1450.68	1.00799	1450.68	2.59603
1449.25	0.63203	1449.25	0.99822	1449.25	2.59985
1447.82	0.6173	1447.82	0.98764	1447.82	2.60376
1446.39	0.59959	1446.39	0.9771	1446.39	2.60773
1444.96	0.58007	1444.96	0.96739	1444.96	2.61105
1443.53	0.55907	1443.53	0.95866	1443.53	2.61304
1442.1	0.53629	1442.1	0.95078	1442.1	2.61307
1440.67	0.51106	1440.67	0.94361	1440.67	2.60825
1439.24	0.48069	1439.24	0.93667	1439.24	2.59139
1437.81	0.44095	1437.81	0.92913	1437.81	2.55549
1436.38	0.3928	1436.38	0.92121	1436.38	2.50509
1434.96	0.34615	1434.96	0.91459	1434.96	2.45842
1433.53	0.31003	1433.53	0.91039	1433.53	2.43023
1432.1	0.28491	1432.1	0.90833	1432.1	2.42034
1430.67	0.26778	1430.67	0.90771	1430.67	2.42006
1429.24	0.25768	1429.24	0.90796	1429.24	2.42166
1427.81	0.25513	1427.81	0.9085	1427.81	2.42364
1426.38	0.26007	1426.38	0.90879	1426.38	2.43109
1424.95	0.27146	1424.95	0.90847	1424.95	2.45056
1423.52	0.28719	1423.52	0.90755	1423.52	2.48279
1422.09	0.3047	1422.09	0.90637	1422.09	2.52041
1420.66	0.32276	1420.66	0.90526	1420.66	2.55508
1419.23	0.3413	1419.23	0.90434	1419.23	2.5846
1417.8	0.35869	1417.8	0.90362	1417.8	2.60959
1416.38	0.372	1416.38	0.90316	1416.38	2.62845
1414.95	0.38079	1414.95	0.90305	1414.95	2.64044
1413.52	0.3873	1413.52	0.9033	1413.52	2.64807
1412.09	0.3936	1412.09	0.90392	1412.09	2.65439
1410.66	0.40036	1410.66	0.90483	1410.66	2.66083
1409.23	0.4073	1409.23	0.90593	1409.23	2.66711
1407.8	0.4142	1407.8	0.9072	1407.8	2.67221
1406.37	0.42111	1406.37	0.90877	1406.37	2.67598
1404.94	0.42801	1404.94	0.91083	1404.94	2.67953
1403.51	0.43448	1403.51	0.91347	1403.51	2.68368
1402.08	0.44024	1402.08	0.91689	1402.08	2.68775
1400.65	0.44568	1400.65	0.92157	1400.65	2.69098
1399.22	0.45119	1399.22	0.92801	1399.22	2.69396
1397.8	0.45642	1397.8	0.93597	1397.8	2.69723
1396.37	0.46051	1396.37	0.94457	1396.37	2.70031
1394.94	0.46288	1394.94	0.95315	1394.94	2.70318
1393.51	0.46361	1393.51	0.9616	1393.51	2.70659
1392.08	0.46333	1392.08	0.97007	1392.08	2.71033
1390.65	0.46272	1390.65	0.97908	1390.65	2.71293
1389.22	0.46222	1389.22	0.98919	1389.22	2.7137
1387.79	0.46191	1387.79	0.99995	1387.79	2.71352
1386.36	0.46164	1386.36	1.00913	1386.36	2.71372
1384.93	0.46122	1384.93	1.01468	1384.93	2.71445
1383.5	0.46064	1383.5	1.01774	1383.5	2.71502
1382.07	0.45993	1382.07	1.02265	1382.07	2.71519
1380.64	0.45915	1380.64	1.03417	1380.64	2.71549
1379.21	0.45839	1379.21	1.05496	1379.21	2.71648
1377.79	0.45791	1377.79	1.08456	1377.79	2.71812
1376.36	0.45824	1376.36	1.12022	1376.36	2.71989
1374.93	0.46013	1374.93	1.15833	1374.93	2.72172
1373.5	0.46413	1373.5	1.19404	1373.5	2.72403
1372.07	0.47045	1372.07	1.2223	1372.07	2.7264
1370.64	0.4792	1370.64	1.24124	1370.64	2.72777
1369.21	0.49035	1369.21	1.25236	1369.21	2.72807
1367.78	0.50322	1367.78	1.25767	1367.78	2.72812
1366.35	0.51655	1366.35	1.25904	1366.35	2.72786
1364.92	0.52969	1364.92	1.25973	1364.92	2.72616
1363.49	0.54277	1363.49	1.26422	1363.49	2.72254
1362.06	0.55546	1362.06	1.27558	1362.06	2.7179
1360.63	0.56667	1360.63	1.2926	1360.63	2.71315
1359.21	0.57601	1359.21	1.31081	1359.21	2.70837
1357.78	0.58454	1357.78	1.32604	1357.78	2.70349
1356.35	0.59372	1356.35	1.33606	1356.35	2.69913
1354.92	0.60434	1354.92	1.3398	1354.92	2.69624
1353.49	0.61634	1353.49	1.33695	1353.49	2.69537
1352.06	0.62923	1352.06	1.32812	1352.06	2.69627
1350.63	0.64252	1350.63	1.31494	1350.63	2.69811
1349.2	0.6556	1349.2	1.29987	1349.2	2.70014
1347.77	0.66779	1347.77	1.28594	1347.77	2.70188
1346.34	0.67847	1346.34	1.27599	1346.34	2.70311
1344.91	0.68738	1344.91	1.27201	1344.91	2.70378
1343.48	0.69463	1343.48	1.27522	1343.48	2.70345
1342.05	0.70055	1342.05	1.28665	1342.05	2.70092
1340.63	0.70525	1340.63	1.307	1340.63	2.69507
1339.2	0.70842	1339.2	1.33505	1339.2	2.68629
1337.77	0.70964	1337.77	1.3663	1337.77	2.67699
1336.34	0.70887	1336.34	1.39543	1336.34	2.67054
1334.91	0.70644	1334.91	1.41992	1334.91	2.6698
1333.48	0.70262	1333.48	1.44008	1333.48	2.67593
1332.05	0.69739	1332.05	1.4568	1332.05	2.6878
1330.62	0.69067	1330.62	1.47037	1330.62	2.7025
1329.19	0.68257	1329.19	1.48084	1329.19	2.71696
1327.76	0.67348	1327.76	1.48831	1327.76	2.72937
1326.33	0.66409	1326.33	1.49312	1326.33	2.7392
1324.9	0.65532	1324.9	1.49567	1324.9	2.74662
1323.47	0.64818	1323.47	1.49635	1323.47	2.75191
1322.05	0.64351	1322.05	1.49541	1322.05	2.75537
1320.62	0.64177	1320.62	1.49307	1320.62	2.75739
1319.19	0.64285	1319.19	1.4896	1319.19	2.75844
1317.76	0.64601	1317.76	1.48524	1317.76	2.75872
1316.33	0.6501	1316.33	1.48021	1316.33	2.75784
1314.9	0.65395	1314.9	1.47456	1314.9	2.75522
1313.47	0.65652	1313.47	1.46828	1313.47	2.75064
1312.04	0.65707	1312.04	1.46149	1312.04	2.74431
1310.61	0.65522	1310.61	1.45427	1310.61	2.7363
1309.18	0.65082	1309.18	1.44642	1309.18	2.72626
1307.75	0.64385	1307.75	1.43757	1307.75	2.71355
1306.32	0.63437	1306.32	1.42742	1306.32	2.69741
1304.89	0.62259	1304.89	1.41582	1304.89	2.67705
1303.47	0.60894	1303.47	1.40271	1303.47	2.65221
1302.04	0.59421	1302.04	1.3881	1302.04	2.62373
1300.61	0.57933	1300.61	1.37228	1300.61	2.59349
1299.18	0.56519	1299.18	1.35589	1299.18	2.56304
1297.75	0.55238	1297.75	1.34013	1297.75	2.53186
1296.32	0.54115	1296.32	1.32661	1296.32	2.49687
1294.89	0.53154	1294.89	1.31668	1294.89	2.45397
1293.46	0.52343	1293.46	1.31012	1293.46	2.40078
1292.03	0.51664	1292.03	1.30467	1292.03	2.3393
1290.6	0.51099	1290.6	1.29729	1290.6	2.27729
1289.17	0.50631	1289.17	1.2866	1289.17	2.22656
1287.74	0.50252	1287.74	1.2746	1287.74	2.19751
1286.31	0.49952	1286.31	1.26579	1286.31	2.1934
1284.89	0.49715	1284.89	1.26436	1284.89	2.20817
1283.46	0.49518	1283.46	1.27155	1283.46	2.22871
1282.03	0.49338	1282.03	1.28479	1282.03	2.23969
1280.6	0.49174	1280.6	1.299	1280.6	2.22859
1279.17	0.49059	1279.17	1.30966	1279.17	2.18909
1277.74	0.49048	1277.74	1.31584	1277.74	2.12393
1276.31	0.49211	1276.31	1.32075	1276.31	2.04548
1274.88	0.49604	1274.88	1.32919	1274.88	1.97085
1273.45	0.50261	1273.45	1.3441	1273.45	1.91414
1272.02	0.51176	1272.02	1.36465	1272.02	1.88164
1270.59	0.52287	1270.59	1.38679	1270.59	1.87324
1269.16	0.53485	1269.16	1.40588	1269.16	1.88807
1267.73	0.54649	1267.73	1.41927	1267.73	1.92615
1266.31	0.55682	1266.31	1.42668	1266.31	1.98345
1264.88	0.5651	1264.88	1.42893	1264.88	2.05034
1263.45	0.57073	1263.45	1.42677	1263.45	2.11743
1262.02	0.57325	1262.02	1.42069	1262.02	2.17995
1260.59	0.5722	1260.59	1.41104	1260.59	2.2369
1259.16	0.56732	1259.16	1.39833	1259.16	2.28823
1257.73	0.55858	1257.73	1.38327	1257.73	2.33359
1256.3	0.54614	1256.3	1.36638	1256.3	2.37294
1254.87	0.53006	1254.87	1.34779	1254.87	2.40701
1253.44	0.51047	1253.44	1.32752	1253.44	2.4366
1252.01	0.48773	1252.01	1.30577	1252.01	2.46214
1250.58	0.46245	1250.58	1.28287	1250.58	2.48398
1249.15	0.4356	1249.15	1.25926	1249.15	2.50266
1247.73	0.40834	1247.73	1.23544	1247.73	2.51904
1246.3	0.38183	1246.3	1.21208	1246.3	2.53414
1244.87	0.35706	1244.87	1.19006	1244.87	2.54874
1243.44	0.33478	1243.44	1.1704	1243.44	2.56313
1242.01	0.31538	1242.01	1.15383	1242.01	2.57708
1240.58	0.29884	1240.58	1.14028	1240.58	2.59019
1239.15	0.28474	1239.15	1.12875	1239.15	2.60222
1237.72	0.27251	1237.72	1.1179	1237.72	2.61309
1236.29	0.26154	1236.29	1.10674	1236.29	2.62288
1234.86	0.25136	1234.86	1.09478	1234.86	2.63175
1233.43	0.24157	1233.43	1.08174	1233.43	2.63983
1232	0.23188	1232	1.06753	1232	2.64725
1230.57	0.22204	1230.57	1.05254	1230.57	2.65411
1229.14	0.21176	1229.14	1.03763	1229.14	2.66046
1227.72	0.20082	1227.72	1.02351	1227.72	2.66628
1226.29	0.18905	1226.29	1.01037	1226.29	2.67143
1224.86	0.17637	1224.86	0.99799	1224.86	2.67576
1223.43	0.16291	1223.43	0.98617	1223.43	2.67924
1222	0.14887	1222	0.97482	1222	2.68204
1220.57	0.13448	1220.57	0.96388	1220.57	2.68448
1219.14	0.11999	1219.14	0.95356	1219.14	2.68685
1217.71	0.10576	1217.71	0.94454	1217.71	2.68923
1216.28	0.09218	1216.28	0.93766	1216.28	2.6916
1214.85	0.07957	1214.85	0.93338	1214.85	2.69392
1213.42	0.0682	1213.42	0.93144	1213.42	2.69615
1211.99	0.05832	1211.99	0.93083	1211.99	2.69828
1210.56	0.05009	1210.56	0.93025	1210.56	2.7003
1209.14	0.0436	1209.14	0.92888	1209.14	2.70223
1207.71	0.0388	1207.71	0.9269	1207.71	2.70401
1206.28	0.0356	1206.28	0.92535	1206.28	2.70544
1204.85	0.03383	1204.85	0.92567	1204.85	2.70598
1203.42	0.03325	1203.42	0.92909	1203.42	2.70453
1201.99	0.03352	1201.99	0.93622	1201.99	2.69918
1200.56	0.03424	1200.56	0.94663	1200.56	2.68684
1199.13	0.03504	1199.13	0.95884	1199.13	2.66352
1197.7	0.03567	1197.7	0.97088	1197.7	2.62574
1196.27	0.036	1196.27	0.98125	1196.27	2.57229
1194.84	0.03612	1194.84	0.98919	1194.84	2.50414
1193.41	0.03623	1193.41	0.9945	1193.41	2.42063
1191.98	0.03659	1191.98	0.99731	1191.98	2.31803
1190.56	0.03752	1190.56	0.99776	1190.56	2.19789
1189.13	0.03922	1189.13	0.99607	1189.13	2.07813
1187.7	0.04178	1187.7	0.99277	1187.7	1.9865
1186.27	0.04522	1186.27	0.98912	1186.27	1.93658
1184.84	0.04944	1184.84	0.98662	1184.84	1.91909
1183.41	0.05427	1183.41	0.98642	1183.41	1.92268
1181.98	0.0596	1181.98	0.98909	1181.98	1.9513
1180.55	0.06529	1180.55	0.99501	1180.55	2.01148
1179.12	0.07118	1179.12	1.00425	1179.12	2.09127
1177.69	0.07707	1177.69	1.01617	1177.69	2.16482
1176.26	0.08276	1176.26	1.02915	1176.26	2.21674
1174.83	0.08813	1174.83	1.041	1174.83	2.2531
1173.4	0.09317	1173.4	1.04966	1173.4	2.28973
1171.98	0.09802	1171.98	1.05379	1171.98	2.33532
1170.55	0.10284	1170.55	1.05302	1170.55	2.38642
1169.12	0.10787	1169.12	1.04776	1169.12	2.43449
1167.69	0.11331	1167.69	1.03887	1167.69	2.47404
1166.26	0.11936	1166.26	1.02748	1166.26	2.50474
1164.83	0.12624	1164.83	1.01509	1164.83	2.52916
1163.4	0.13414	1163.4	1.00346	1163.4	2.55006
1161.97	0.14311	1161.97	0.99438	1161.97	2.56903
1160.54	0.15319	1160.54	0.98919	1160.54	2.5864
1159.11	0.1644	1159.11	0.9887	1159.11	2.60181
1157.68	0.17668	1157.68	0.9935	1157.68	2.61474
1156.25	0.18991	1156.25	1.00411	1156.25	2.62484
1154.82	0.204	1154.82	1.02066	1154.82	2.63189
1153.4	0.21892	1153.4	1.04249	1153.4	2.63543
1151.97	0.2347	1151.97	1.06825	1151.97	2.63443
1150.54	0.25152	1150.54	1.09626	1150.54	2.62708
1149.11	0.26972	1149.11	1.12464	1149.11	2.61045
1147.68	0.28962	1147.68	1.15162	1147.68	2.58109
1146.25	0.31141	1146.25	1.17581	1146.25	2.53758
1144.82	0.33491	1144.82	1.19624	1144.82	2.48512
1143.39	0.35954	1143.39	1.21205	1143.39	2.43757
1141.96	0.38448	1141.96	1.22235	1141.96	2.41177
[truncated: 520 more rows]

## Sheet: Fig.2b NMR
NMR data
299.539	-0.000154721	299.539	0.00756
299.417	-0.000113528	299.417	0.0075
299.295	-6.20534e-05	299.295	0.00748
299.174	-4.52231e-05	299.174	0.00757
299.052	-7.86968e-05	299.052	0.00769
298.93	-0.000136378	298.93	0.00771
298.808	-0.000192447	298.808	0.00757
298.686	-0.000243073	298.686	0.00737
298.565	-0.000278589	298.565	0.00729
298.443	-0.000273146	298.443	0.00737
298.321	-0.000227568	298.321	0.00749
298.199	-0.000191825	298.199	0.00756
298.077	-0.000210074	298.077	0.00759
297.955	-0.000260999	297.955	0.00764
297.834	-0.000283902	297.834	0.00767
297.712	-0.000247773	297.712	0.00763
297.59	-0.000164901	297.59	0.0075
297.468	-6.1355e-05	297.468	0.00738
297.346	2.00194e-05	297.346	0.00738
297.225	1.04659e-05	297.225	0.00748
297.103	-0.000119557	297.103	0.00759
296.981	-0.000281124	296.981	0.00767
296.859	-0.000327061	296.859	0.00774
296.737	-0.000224331	296.737	0.00784
296.615	-0.000105282	296.615	0.00796
296.494	-0.000100671	296.494	0.00803
296.372	-0.000174607	296.372	0.00799
296.25	-0.000189784	296.25	0.00786
296.128	-0.000100436	296.128	0.00771
296.006	-1.51773e-06	296.006	0.00762
295.885	5.71366e-06	295.885	0.0076
295.763	-7.86008e-05	295.763	0.0076
295.641	-0.000190477	295.641	0.00756
295.519	-0.000278128	295.519	0.00748
295.397	-0.000312987	295.397	0.00746
295.275	-0.000283857	295.275	0.00753
295.154	-0.000221942	295.154	0.00766
295.032	-0.000190369	295.032	0.00777
294.91	-0.000206586	294.91	0.00783
294.788	-0.000209489	294.788	0.00786
294.666	-0.000148284	294.666	0.00784
294.545	-7.02031e-05	294.545	0.00781
294.423	-5.96442e-05	294.423	0.00779
294.301	-0.000109509	294.301	0.0078
294.179	-0.00012556	294.179	0.00777
294.057	-6.51112e-05	294.057	0.00765
293.935	-6.16576e-07	293.935	0.0075
293.814	-1.33883e-05	293.814	0.00744
293.692	-8.03679e-05	293.692	0.00751
293.57	-0.000115271	293.57	0.00759
293.448	-8.54869e-05	293.448	0.00762
293.326	-3.17785e-05	293.326	0.00763
293.205	9.53225e-06	293.205	0.0077
293.083	4.26778e-05	293.083	0.00778
292.961	6.69081e-05	292.961	0.00774
292.839	5.09725e-05	292.839	0.0076
292.717	-2.04245e-05	292.717	0.00749
292.595	-0.000109555	292.595	0.00752
292.474	-0.000164217	292.474	0.00763
292.352	-0.00017266	292.352	0.0077
292.23	-0.000156523	292.23	0.00772
292.108	-0.000129547	292.108	0.00772
291.986	-9.23346e-05	291.986	0.00771
291.865	-5.38709e-05	291.865	0.00765
291.743	-2.50051e-05	291.743	0.00757
291.621	4.55471e-06	291.621	0.00754
291.499	5.04198e-05	291.499	0.0076
291.377	9.42936e-05	291.377	0.00767
291.255	9.4026e-05	291.255	0.00764
291.134	4.02297e-05	291.134	0.00756
291.012	-3.09738e-05	291.012	0.00753
290.89	-9.54928e-05	290.89	0.00761
290.768	-0.00017271	290.768	0.00772
290.646	-0.000268101	290.646	0.00773
290.524	-0.00031859	290.524	0.00763
290.403	-0.0002506	290.403	0.00752
290.281	-8.80413e-05	290.281	0.0075
290.159	5.16351e-05	290.159	0.00756
290.037	8.76553e-05	290.037	0.00761
289.915	6.16032e-05	289.915	0.00762
289.794	6.41165e-05	289.794	0.00763
289.672	0.000106769	289.672	0.0077
289.55	0.000110679	289.55	0.00784
289.428	1.83898e-05	289.428	0.00795
289.306	-0.000119753	289.306	0.00797
289.185	-0.000186625	289.185	0.00792
289.063	-0.000114615	289.063	0.00783
288.941	4.399e-05	288.941	0.00775
288.819	0.000156507	288.819	0.00764
288.697	0.000123833	288.697	0.00752
288.575	-3.19405e-05	288.575	0.00744
288.454	-0.000191919	288.454	0.00744
288.332	-0.000256035	288.332	0.00753
288.21	-0.000224144	288.21	0.00764
288.088	-0.000154887	288.088	0.0077
287.966	-7.41258e-05	287.966	0.00766
287.844	3.06297e-05	287.844	0.00756
287.723	0.000132713	287.723	0.0075
287.601	0.000150848	287.601	0.00753
287.479	5.29553e-05	287.479	0.00763
287.357	-6.62452e-05	287.357	0.00773
287.235	-7.54373e-05	287.235	0.00777
287.114	3.13108e-05	287.114	0.00774
286.992	0.000123099	286.992	0.00768
286.87	0.000100197	286.87	0.00761
286.748	1.96693e-05	286.748	0.00756
286.626	1.03531e-05	286.626	0.00754
286.504	9.58484e-05	286.504	0.00757
286.383	0.000162782	286.383	0.00762
286.261	0.000107089	286.261	0.00763
286.139	-4.16008e-05	286.139	0.0076
286.017	-0.000169126	286.017	0.0076
285.895	-0.000215386	285.895	0.00764
285.774	-0.000220774	285.774	0.00767
285.652	-0.00024282	285.652	0.00762
285.53	-0.00027217	285.53	0.00754
285.408	-0.000255228	285.408	0.00752
285.286	-0.000178219	285.286	0.0076
285.164	-9.39777e-05	285.164	0.00766
285.043	-5.87519e-05	285.043	0.00761
284.921	-6.5934e-05	284.921	0.00747
284.799	-6.31218e-05	284.799	0.00739
284.677	-2.60587e-05	284.677	0.00743
284.555	1.20359e-05	284.555	0.00752
284.434	1.44289e-05	284.434	0.00757
284.312	-5.81935e-07	284.312	0.00756
284.19	1.62702e-05	284.19	0.00756
284.068	7.05693e-05	284.068	0.00758
283.946	0.000110155	283.946	0.00761
283.824	9.88405e-05	283.824	0.00761
283.703	7.21467e-05	283.703	0.00758
283.581	8.8396e-05	283.581	0.00751
283.459	0.000143017	283.459	0.0074
283.337	0.000174131	283.337	0.00731
283.215	0.000153035	283.215	0.00735
283.094	0.00012217	283.094	0.00752
282.972	0.000121359	282.972	0.0077
282.85	0.000117873	282.85	0.00776
282.728	5.51114e-05	282.728	0.0077
282.606	-5.04163e-05	282.606	0.00767
282.484	-0.000118911	282.484	0.0077
282.363	-0.00012086	282.363	0.00773
282.241	-0.000124633	282.241	0.00767
282.119	-0.000196118	282.119	0.00757
281.997	-0.000291423	281.997	0.00753
281.875	-0.000305701	281.875	0.0076
281.754	-0.000217607	281.754	0.0077
281.632	-0.000124972	281.632	0.00774
281.51	-0.000118812	281.51	0.00774
281.388	-0.000171384	281.388	0.00775
281.266	-0.000188764	281.266	0.00779
281.144	-0.000141914	281.144	0.00779
281.023	-8.95876e-05	281.023	0.0077
280.901	-7.76339e-05	280.901	0.00755
280.779	-7.62424e-05	280.779	0.00744
280.657	-4.10015e-05	280.657	0.00742
280.535	1.24092e-05	280.535	0.00747
280.414	3.99485e-05	280.414	0.00753
280.292	4.64104e-05	280.292	0.00757
280.17	7.18308e-05	280.17	0.00763
280.048	0.000105707	280.048	0.00772
279.926	8.11718e-05	279.926	0.00778
279.804	-1.68668e-05	279.804	0.00775
279.683	-9.32521e-05	279.683	0.00766
279.561	-5.09341e-05	279.561	0.00761
279.439	6.63072e-05	279.439	0.00762
279.317	0.000108097	279.317	0.00763
279.195	4.46797e-06	279.195	0.00761
279.074	-0.000141201	279.074	0.00758
278.952	-0.00018192	278.952	0.0076
278.83	-0.000107451	278.83	0.00764
278.708	-4.06525e-05	278.708	0.00763
278.586	-6.99134e-05	278.586	0.00761
278.464	-0.000148272	278.464	0.00764
278.343	-0.000177757	278.343	0.00766
278.221	-0.000142093	278.221	0.0076
278.099	-0.000106903	278.099	0.00742
277.977	-0.000108859	277.977	0.0073
277.855	-0.000104003	277.855	0.00736
277.734	-4.36166e-05	277.734	0.00754
277.612	4.29853e-05	277.612	0.00768
277.49	8.34304e-05	277.49	0.00766
277.368	6.21178e-05	277.368	0.00759
277.246	3.57085e-05	277.246	0.00758
277.124	4.14862e-05	277.124	0.00763
277.003	3.87746e-05	277.003	0.00764
276.881	-2.24189e-05	276.881	0.00758
276.759	-0.000105313	276.759	0.00754
276.637	-0.0001146	276.637	0.00759
276.515	-2.23599e-05	276.515	0.00766
276.394	8.48893e-05	276.394	0.00765
276.272	0.000108623	276.272	0.00752
276.15	5.0709e-05	276.15	0.00738
276.028	-1.04463e-05	276.028	0.00733
275.906	-2.81066e-05	275.906	0.00735
275.784	-2.36098e-05	275.784	0.00733
275.663	-2.38609e-05	275.663	0.00727
275.541	-1.82926e-05	275.541	0.00726
275.419	2.30632e-06	275.419	0.00736
275.297	8.17062e-06	275.297	0.00749
275.175	-2.86441e-05	275.175	0.00752
275.054	-7.77344e-05	275.054	0.0075
274.932	-7.98228e-05	274.932	0.00753
274.81	-3.12786e-05	274.81	0.00768
274.688	4.85864e-06	274.688	0.00782
274.566	-9.93678e-06	274.566	0.0078
274.444	-2.62117e-05	274.444	0.00768
274.323	2.41115e-05	274.323	0.00761
274.201	0.000112603	274.201	0.00766
274.079	0.000126998	274.079	0.00775
273.957	1.89969e-05	273.957	0.00775
273.835	-0.000110448	273.835	0.00769
273.714	-0.000125775	273.714	0.00766
273.592	-3.35107e-05	273.592	0.00767
273.47	2.52238e-05	273.47	0.00765
273.348	-3.00983e-05	273.348	0.00758
273.226	-0.000105134	273.226	0.00752
273.104	-6.44754e-05	273.104	0.00755
272.983	7.25546e-05	272.983	0.00761
272.861	0.000154396	272.861	0.0076
272.739	0.000103245	272.739	0.00752
272.617	5.8561e-06	272.617	0.00745
272.495	-3.00028e-05	272.495	0.00748
272.374	-2.4861e-05	272.374	0.00753
272.252	-6.34704e-05	272.252	0.00753
272.13	-0.000135495	272.13	0.00747
272.008	-0.000137636	272.008	0.00741
271.886	-3.20187e-05	271.886	0.00738
271.764	8.72633e-05	271.764	0.00735
271.643	0.000121238	271.643	0.00732
271.521	9.3458e-05	271.521	0.00736
271.399	9.26698e-05	271.399	0.0075
271.277	0.000127945	271.277	0.00767
271.155	0.00011658	271.155	0.00776
271.034	1.90694e-05	271.034	0.00776
270.912	-8.20519e-05	270.912	0.00773
270.79	-8.06471e-05	270.79	0.00771
270.668	8.43998e-06	270.668	0.00765
270.546	5.79875e-05	270.546	0.00754
270.424	-1.32073e-05	270.424	0.00748
270.303	-0.000134293	270.303	0.00755
270.181	-0.000165352	270.181	0.00768
270.059	-6.33777e-05	270.059	0.0077
269.937	7.83831e-05	269.937	0.00754
269.815	0.000157147	269.815	0.00732
269.693	0.000176861	269.693	0.00722
269.572	0.000206466	269.572	0.00732
269.45	0.000258755	269.45	0.00753
269.328	0.000269179	269.328	0.00771
269.206	0.000194437	269.206	0.00779
269.084	7.71196e-05	269.084	0.00776
268.963	-1.20538e-05	268.963	0.00767
268.841	-5.57707e-05	268.841	0.0076
268.719	-7.73247e-05	268.719	0.00758
268.597	-7.49917e-05	268.597	0.00757
268.475	-2.12333e-05	268.475	0.00756
268.353	7.3407e-05	268.353	0.00756
268.232	0.000143665	268.232	0.00757
268.11	0.000140919	268.11	0.00757
267.988	9.48633e-05	267.988	0.00759
267.866	7.43359e-05	267.866	0.00767
267.744	9.62097e-05	267.744	0.0078
267.623	0.000104632	267.623	0.0079
267.501	5.05238e-05	267.501	0.00786
267.379	-3.28791e-05	267.379	0.00771
267.257	-6.3215e-05	267.257	0.0076
267.135	-1.46899e-05	267.135	0.00759
267.013	4.59409e-05	267.013	0.00763
266.892	5.28546e-05	266.892	0.00763
266.77	3.99582e-05	266.77	0.00759
266.648	9.30996e-05	266.648	0.00761
266.526	0.000207829	266.526	0.00769
266.404	0.00026575	266.404	0.00776
266.283	0.000192816	266.283	0.00776
266.161	8.298e-05	266.161	0.0077
266.039	8.74728e-05	266.039	0.0076
265.917	0.000204481	265.917	0.0075
265.795	0.000271089	265.795	0.00744
265.673	0.000180544	265.673	0.00749
265.552	1.79851e-05	265.552	0.00758
265.43	-7.37932e-05	265.43	0.00762
265.308	-9.01314e-05	265.308	0.00752
265.186	-0.000135325	265.186	0.0074
265.064	-0.000231969	265.064	0.0074
264.943	-0.000269955	264.943	0.00755
264.821	-0.000170751	264.821	0.00766
264.699	-1.54841e-05	264.699	0.00763
264.577	5.24459e-05	264.577	0.00747
264.455	6.89137e-06	264.455	0.00735
264.333	-4.52536e-05	264.333	0.00735
264.212	-1.36481e-05	264.212	0.00739
264.09	6.92191e-05	264.09	0.00738
263.968	0.000102141	263.968	0.00733
263.846	3.67012e-05	263.846	0.0073
263.724	-7.40292e-05	263.724	0.00735
263.603	-0.000130399	263.603	0.00746
263.481	-8.20165e-05	263.481	0.00753
263.359	1.66077e-05	263.359	0.00753
263.237	4.89775e-05	263.237	0.0075
263.115	-3.88452e-05	263.115	0.00747
262.993	-0.000156921	262.993	0.00744
262.872	-0.000154521	262.872	0.00741
262.75	-2.2029e-06	262.75	0.00742
262.628	0.000151668	262.628	0.00749
262.506	0.000148116	262.506	0.00757
262.384	1.19817e-05	262.384	0.0076
262.263	-8.0399e-05	262.263	0.00755
262.141	-2.10422e-05	262.141	0.00753
262.019	0.000111517	262.019	0.00757
261.897	0.000177186	261.897	0.00765
261.775	0.000150717	261.775	0.00767
261.653	0.000114109	261.653	0.00763
261.532	0.000113271	261.532	0.00758
261.41	0.000104697	261.41	0.00757
261.288	4.98832e-05	261.288	0.00757
261.166	-9.84745e-06	261.166	0.00754
261.044	-1.16348e-05	261.044	0.00749
260.923	3.75968e-05	260.923	0.00748
260.801	7.29893e-05	260.801	0.00755
260.679	5.82416e-05	260.679	0.00765
260.557	2.43474e-05	260.557	0.00769
260.435	2.69009e-05	260.435	0.00763
260.313	8.88604e-05	260.313	0.00752
260.192	0.00018092	260.192	0.00748
260.07	0.000241224	260.07	0.00753
259.948	0.000225266	259.948	0.00757
259.826	0.000155949	259.826	0.00752
259.704	0.000109929	259.704	0.00741
259.583	0.000128615	259.583	0.00736
259.461	0.000159276	259.461	0.00741
259.339	0.000123441	259.339	0.00748
259.217	3.49755e-05	259.217	0.00752
259.095	-1.77776e-06	259.095	0.00756
258.973	7.62733e-05	258.973	0.00766
258.852	0.000209795	258.852	0.00779
258.73	0.000295669	258.73	0.00785
258.608	0.000307203	258.608	0.00782
258.486	0.000296639	258.486	0.00775
258.364	0.000306274	258.364	0.00771
258.243	0.000325711	258.243	0.0077
258.121	0.000327314	258.121	0.00769
257.999	0.000298511	257.999	0.00766
257.877	0.00023738	257.877	0.00761
257.755	0.00015484	257.755	0.00756
257.633	8.60409e-05	257.633	0.0075
257.512	6.28697e-05	257.512	0.00748
257.39	6.77119e-05	257.39	0.0075
257.268	5.29903e-05	257.268	0.00754
257.146	1.82401e-05	257.146	0.00755
257.024	2.18135e-05	257.024	0.00753
256.903	8.78412e-05	256.903	0.00752
256.781	0.000146099	256.781	0.00753
256.659	0.00011435	256.659	0.00751
256.537	1.40735e-05	256.537	0.00744
256.415	-5.4547e-05	256.415	0.00739
256.293	-4.4225e-05	256.293	0.00742
256.172	-4.68818e-06	256.172	0.00753
256.05	1.2491e-05	256.05	0.0076
255.928	2.50696e-05	255.928	0.00758
255.806	5.93989e-05	255.806	0.00756
255.684	7.62252e-05	255.684	0.00761
255.563	2.36146e-05	255.563	0.0077
255.441	-6.00507e-05	255.441	0.0077
255.319	-6.7975e-05	255.319	0.00759
255.197	4.07023e-05	255.197	0.00749
255.075	0.000183497	255.075	0.00748
254.953	0.000252965	254.953	0.00751
254.832	0.000229864	254.832	0.00751
254.71	0.000172824	254.71	0.00753
254.588	0.000136123	254.588	0.00761
254.466	0.000137654	254.466	0.00771
254.344	0.000179421	254.344	0.00772
254.223	0.000247743	254.223	0.00764
254.101	0.000300085	254.101	0.00759
253.979	0.000299138	253.979	0.00763
253.857	0.000265044	253.857	0.0077
253.735	0.000251714	253.735	0.00768
253.613	0.000260101	253.613	0.0076
253.492	0.000219589	253.492	0.00754
253.37	8.60998e-05	253.37	0.00754
253.248	-7.11281e-05	253.248	0.00754
253.126	-0.000121531	253.126	0.00755
253.004	-8.86821e-06	253.004	0.00759
252.883	0.000187353	252.883	0.00764
252.761	0.000323278	252.761	0.00765
252.639	0.000312812	252.639	0.00762
252.517	0.000194311	252.517	0.00761
252.395	9.56679e-05	252.395	0.00764
252.273	0.000119382	252.273	0.00767
252.152	0.000238228	252.152	0.00766
252.03	0.00031515	252.03	0.00766
251.908	0.000250456	251.908	0.00773
251.786	9.54697e-05	251.786	0.00783
251.664	-1.18996e-05	251.664	0.00783
251.543	-1.02735e-05	251.543	0.00771
251.421	3.4717e-05	251.421	0.00757
251.299	4.24831e-05	251.299	0.0075
251.177	1.91907e-05	251.177	0.00754
251.055	1.7501e-05	251.055	0.00761
250.933	4.35131e-05	250.933	0.00764
250.812	5.54701e-05	250.812	0.00761
250.69	3.35594e-05	250.69	0.00756
250.568	3.99988e-07	250.568	0.00752
250.446	-2.44696e-05	250.446	0.00751
250.324	-4.78099e-05	250.324	0.00751
250.202	-7.39514e-05	250.202	0.00752
250.081	-8.67939e-05	250.081	0.00755
249.959	-7.27956e-05	249.959	0.00759
249.837	-3.88439e-05	249.837	0.00762
249.715	2.58019e-06	249.715	0.00762
249.593	4.74309e-05	249.593	0.00762
249.472	9.26626e-05	249.472	0.00763
249.35	0.000132952	249.35	0.00765
249.228	0.000169969	249.228	0.00765
249.106	0.000205773	249.106	0.00762
248.984	0.00022319	248.984	0.00761
248.862	0.000197438	248.862	0.00764
248.741	0.000136904	248.741	0.00771
248.619	8.65852e-05	248.619	0.00775
248.497	7.43253e-05	248.497	0.00771
248.375	7.6249e-05	248.375	0.00757
248.253	5.63142e-05	248.253	0.00743
248.132	1.9015e-05	248.132	0.00743
248.01	-5.34152e-06	248.01	0.00759
247.888	-1.3026e-05	247.888	0.00776
247.766	-3.00588e-05	247.766	0.00775
247.644	-6.42266e-05	247.644	0.00755
247.522	-8.3927e-05	247.522	0.00734
247.401	-5.31545e-05	247.401	0.0073
247.279	2.9951e-05	247.279	0.00741
247.157	0.000131681	247.157	0.00754
247.035	0.000202493	247.035	0.0076
246.913	0.000201275	246.913	0.00759
246.792	0.000128602	246.792	0.00756
246.67	4.49643e-05	246.67	0.00755
246.548	2.94968e-05	246.548	0.00756
246.426	0.000101707	246.426	0.0076
246.304	0.000199841	246.304	0.00766
246.182	0.000251768	246.182	0.0077
246.061	0.000249007	246.061	0.00773
245.939	0.000230408	245.939	0.00772
245.817	0.000212928	245.817	0.00768
245.695	0.000176947	245.695	0.00759
245.573	0.000120039	245.573	0.00748
245.452	8.49774e-05	245.452	0.00743
245.33	0.00010921	245.33	0.00745
245.208	0.000166159	245.208	0.00749
245.086	0.000187462	245.086	0.0075
244.964	0.000144026	244.964	0.00751
244.842	8.1583e-05	244.842	0.00758
244.721	6.37976e-05	244.721	0.00773
244.599	9.26216e-05	244.599	0.00786
244.477	0.000102013	244.477	0.00787
244.355	3.14419e-05	244.355	0.00775
244.233	-0.000104928	244.233	0.0076
244.112	-0.00022537	244.112	0.00753
243.99	-0.000249406	243.99	0.00756
243.868	-0.000159593	243.868	0.00766
243.746	-1.15758e-05	243.746	0.00772
243.624	0.000102962	243.624	0.00767
243.502	0.000114452	243.502	0.00756
243.381	2.33433e-05	243.381	0.00746
243.259	-9.89397e-05	243.259	0.00746
243.137	-0.000167054	243.137	0.00754
243.015	-0.000147002	243.015	0.00764
242.893	-6.24034e-05	242.893	0.00768
242.772	5.14651e-05	242.772	0.00766
242.65	0.000170302	242.65	0.00758
242.528	0.000254656	242.528	0.00749
242.406	0.000246477	242.406	0.00741
242.284	0.000133323	242.284	0.00738
242.162	-2.87399e-06	242.162	0.00739
242.041	-5.06706e-05	242.041	0.00741
241.919	1.15552e-05	241.919	0.0074
241.797	9.83981e-05	241.797	0.00736
241.675	0.000126521	241.675	0.00734
241.553	9.90447e-05	241.553	0.00738
241.432	6.39008e-05	241.432	0.00748
241.31	3.71005e-05	241.31	0.00757
241.188	1.22397e-05	241.188	0.00761
241.066	1.35635e-05	241.066	0.00763
240.944	7.63403e-05	240.944	0.00769
240.822	0.000176127	240.822	0.00778
240.701	0.00023434	240.701	0.00782
240.579	0.000211944	240.579	0.00776
240.457	0.000155948	240.457	0.00765
240.335	0.000132461	240.335	0.00757
240.213	0.000151078	240.213	0.00753
240.092	0.000180417	240.092	0.00753
239.97	0.000200721	239.97	0.00755
239.848	0.00020462	239.848	0.0076
239.726	0.000178554	239.726	0.00767
239.604	0.000132807	239.604	0.00773
239.482	0.000127668	239.482	0.00776
239.361	0.000207462	239.361	0.00779
239.239	0.000311567	239.239	0.00782
239.117	0.000319217	239.117	0.00782
238.995	0.000205084	238.995	0.00776
238.873	8.91484e-05	238.873	0.00769
238.752	8.88663e-05	238.752	0.00769
238.63	0.000169457	238.63	0.00775
238.508	0.000201239	238.508	0.00779
238.386	0.000138734	238.386	0.00777
238.264	7.19754e-05	238.264	0.00767
238.142	9.73325e-05	238.142	0.00757
238.021	0.000199881	238.021	0.00751
237.899	0.000285999	237.899	0.00752
237.777	0.000285409	237.777	0.00759
237.655	0.000193577	237.655	0.00767
237.533	5.53783e-05	237.533	0.00768
237.412	-5.3697e-05	237.412	0.0076
237.29	-6.19381e-05	237.29	0.00752
237.168	3.04397e-05	237.168	0.00752
237.046	0.000125775	237.046	0.0076
236.924	0.000118518	236.924	0.00769
236.802	1.56479e-05	236.802	0.0077
236.681	-6.9951e-05	236.681	0.00767
236.559	-5.41648e-05	236.559	0.00763
236.437	2.92416e-05	236.437	0.00759
236.315	9.11278e-05	236.315	0.00755
236.193	9.72873e-05	236.193	0.00755
236.072	7.75481e-05	236.072	0.00757
235.95	5.11526e-05	235.95	0.00755
235.828	-4.89885e-08	235.828	0.00744
235.706	-7.66818e-05	235.706	0.00728
235.584	-0.0001295	235.584	0.00721
235.462	-0.000115741	235.462	0.00732
235.341	-6.2302e-05	235.341	0.00755
235.219	-3.10094e-05	235.219	0.00769
235.097	-2.61849e-05	235.097	0.00768
234.975	1.77875e-05	234.975	0.00759
234.853	0.000136908	234.853	0.00756
234.732	0.000261758	234.732	0.0076
234.61	0.000283396	234.61	0.00763
234.488	0.000183426	234.488	0.00759
234.366	5.22032e-05	234.366	0.00754
234.244	-2.92284e-05	234.244	0.00756
234.122	-7.56653e-05	234.122	0.00762
234.001	-0.000136179	234.001	0.00765
233.879	-0.000191739	233.879	0.00765
233.757	-0.000177379	233.757	0.00767
233.635	-9.3336e-05	233.635	0.00776
233.513	-2.14061e-05	233.513	0.00784
233.392	-7.97781e-06	233.392	0.00784
233.27	6.3064e-06	233.27	0.00773
233.148	8.92257e-05	233.148	0.0076
233.026	0.000190684	233.026	0.00752
232.904	0.000185461	232.904	0.00748
232.782	3.88196e-05	232.782	0.00745
232.661	-0.000136046	232.661	0.0074
232.539	-0.000209565	232.539	0.00736
232.417	-0.000176234	232.417	0.00739
232.295	-0.000125382	232.295	0.00752
232.173	-0.000104595	232.173	0.00768
232.052	-6.93997e-05	232.052	0.00773
231.93	2.47531e-05	231.93	0.00761
231.808	0.000126347	231.808	0.00742
231.686	0.00012547	231.686	0.00734
231.564	-1.09775e-05	231.564	0.00742
231.442	-0.000172813	231.442	0.00757
231.321	-0.000208395	231.321	0.00769
231.199	-9.4928e-05	231.199	0.00778
231.077	2.8658e-05	231.077	0.00783
230.955	2.77914e-05	230.955	0.00781
230.833	-5.72453e-05	230.833	0.00771
230.712	-6.3906e-05	230.712	0.0076
230.59	7.08588e-05	230.59	0.0076
230.468	0.000213612	230.468	0.00772
230.346	0.000201127	230.346	0.0078
230.224	4.95226e-05	230.224	0.00772
230.102	-7.19917e-05	230.102	0.00754
229.981	-5.1028e-05	229.981	0.00742
229.859	6.13787e-05	229.859	0.00746
229.737	0.000153564	229.737	0.00759
229.615	0.000180765	229.615	0.00769
229.493	0.000157936	229.493	0.00772
229.371	9.53604e-05	229.371	0.00767
229.25	3.88218e-06	229.25	0.00761
229.128	-7.01901e-05	229.128	0.00759
229.006	-7.71416e-05	229.006	0.00766
228.884	-2.16456e-05	228.884	0.00777
228.762	5.33175e-05	228.762	0.0078
228.641	0.000123938	228.641	0.00769
228.519	0.000179226	228.519	0.00751
228.397	0.000174626	228.397	0.00738
228.275	6.29149e-05	228.275	0.00737
228.153	-0.000113057	228.153	0.00748
228.031	-0.000221326	228.031	0.0076
227.91	-0.000175277	227.91	0.00766
227.788	-3.22568e-05	227.788	0.00765
227.666	7.83984e-05	227.666	0.0076
227.544	9.85292e-05	227.544	0.00757
227.422	7.40593e-05	227.422	0.00757
227.301	6.58818e-05	227.301	0.00757
227.179	7.63801e-05	227.179	0.00752
227.057	6.94494e-05	227.057	0.00743
226.935	3.05245e-05	226.935	0.0074
226.813	-9.653e-06	226.813	0.00748
226.691	-4.50327e-06	226.691	0.00763
226.57	5.42641e-05	226.57	0.00773
226.448	0.000109464	226.448	0.00772
226.326	8.42855e-05	226.326	0.00763
226.204	-2.74319e-05	226.204	0.00756
226.082	-0.000134842	226.082	0.00752
225.961	-0.000138993	225.961	0.00749
225.839	-3.39589e-05	225.839	0.00746
225.717	0.000105799	225.717	0.00748
225.595	0.000216079	225.595	0.00759
225.473	0.000277878	225.473	0.00771
225.351	0.00028049	225.351	0.00777
225.23	0.000218454	225.23	0.00774
225.108	0.000140554	225.108	0.00769
224.986	0.000137883	224.986	0.00768
224.864	0.000240123	224.864	0.0077
224.742	0.000361496	224.742	0.00771
224.621	0.000391494	224.621	0.00769
224.499	0.000312376	224.499	0.00763
224.377	0.000191079	224.377	0.00757
224.255	8.89343e-05	224.255	0.00758
224.133	3.0665e-05	224.133	0.00766
224.011	3.4598e-05	224.011	0.00773
223.89	0.000101496	223.89	0.00768
223.768	0.000172355	223.768	0.00754
223.646	0.000165617	223.646	0.00743
223.524	7.92604e-05	223.524	0.00748
223.402	2.92045e-06	223.402	0.0076
223.281	3.22694e-07	223.281	0.00766
223.159	2.77705e-05	223.159	0.0076
223.037	8.02458e-06	223.037	0.00755
222.915	-5.58638e-05	222.915	0.00761
222.793	-9.26876e-05	222.793	0.00775
222.671	-6.50162e-05	222.671	0.00787
222.55	-1.52535e-06	222.55	0.00788
222.428	6.72529e-05	222.428	0.00783
222.306	0.000147404	222.306	0.00776
222.184	0.000237394	222.184	0.00772
222.062	0.000290134	222.062	0.00773
221.941	0.000257384	221.941	0.00777
221.819	0.000158262	221.819	0.00778
221.697	7.18598e-05	221.697	0.0077
221.575	5.42531e-05	221.575	0.00756
221.453	7.57677e-05	221.453	0.00748
221.331	5.38823e-05	221.331	0.00756
221.21	-4.54672e-05	221.21	0.00773
221.088	-0.000147468	221.088	0.00785
220.966	-0.000132638	220.966	0.00779
220.844	2.61929e-05	220.844	0.00764
220.722	0.00021411	220.722	0.00755
220.601	0.000289759	220.601	0.00759
220.479	0.000234836	220.479	0.00771
220.357	0.000147724	220.357	0.00779
220.235	9.79315e-05	220.235	0.00777
220.113	5.30456e-05	220.113	0.00774
219.991	-2.18758e-05	219.991	0.00778
219.87	-6.07364e-05	219.87	0.00784
219.748	2.67392e-05	219.748	0.00782
219.626	0.000193679	219.626	0.00769
219.504	0.000264657	219.504	0.00755
219.382	0.000142915	219.382	0.00752
219.261	-5.28342e-05	219.261	0.00761
219.139	-0.0001183	219.139	0.00775
219.017	6.42206e-07	219.017	0.00784
218.895	0.000166153	218.895	0.00785
218.773	0.000230282	218.773	0.0078
218.651	0.000182583	218.651	0.00774
218.53	9.60736e-05	218.53	0.0077
218.408	5.42429e-06	218.408	0.00768
218.286	-9.06022e-05	218.286	0.00769
218.164	-0.000149009	218.164	0.0077
218.042	-0.000102552	218.042	0.0077
217.921	2.92738e-05	217.921	0.0077
217.799	0.000133061	217.799	0.0077
217.677	0.000146562	217.677	0.0077
217.555	0.000143902	217.555	0.0077
217.433	0.000214337	217.433	0.0077
217.311	0.000311729	217.311	0.00772
217.19	0.000318496	217.19	0.00774
217.068	0.000237188	217.068	0.00775
216.946	0.000203535	216.946	0.00772
216.824	0.00027902	216.824	0.00763
216.702	0.00033841	216.702	0.00752
216.581	0.000245341	216.581	0.00747
216.459	6.81391e-05	216.459	0.00753
216.337	6.75876e-06	216.337	0.00761
216.215	0.000122864	216.215	0.00761
216.093	0.000258517	216.093	0.00751
215.971	0.000254028	215.971	0.00745
215.85	0.000148245	215.85	0.0075
215.728	9.12972e-05	215.728	0.00755
215.606	0.000123398	215.606	0.00748
215.484	0.000141658	215.484	0.00734
215.362	7.66837e-05	215.362	0.0073
215.241	2.70498e-06	215.241	0.00742
215.119	2.68698e-05	215.119	0.00756
214.997	0.000130324	214.997	0.00762
214.875	0.00018948	214.875	0.00766
214.753	0.000138975	214.753	0.00777
214.631	4.52828e-05	214.631	0.0079
214.51	2.97262e-07	214.51	0.00787
214.388	-1.44659e-06	214.388	0.00769
214.266	-2.99278e-05	214.266	0.00754
214.144	-9.42949e-05	214.144	0.0076
214.022	-0.00011987	214.022	0.00778
213.901	-6.18388e-05	213.901	0.00788
213.779	2.02442e-05	213.779	0.00783
213.657	4.50906e-05	213.657	0.00769
213.535	2.67559e-05	213.535	0.00754
213.413	4.76339e-05	213.413	0.00741
213.291	0.000126529	213.291	0.00733
213.17	0.000179658	213.17	0.00736
213.048	0.000131169	213.048	0.00746
212.926	1.05617e-05	212.926	0.00753
212.804	-9.3212e-05	212.804	0.00751
212.682	-0.000137747	212.682	0.00751
212.561	-0.000145886	212.561	0.00757
212.439	-0.000140793	212.439	0.00762
212.317	-0.00011058	212.317	0.00752
212.195	-4.14351e-05	212.195	0.00733
212.073	4.54535e-05	212.073	0.00726
211.951	0.000102495	211.951	0.00741
211.83	9.2369e-05	211.83	0.00761
211.708	1.97329e-05	211.708	0.00768
211.586	-6.34492e-05	211.586	0.00763
211.464	-9.39203e-05	211.464	0.00757
211.342	-5.13884e-05	211.342	0.00756
211.221	3.44725e-05	211.221	0.00754
211.099	0.000137886	211.099	0.0075
210.977	0.000263728	210.977	0.00752
210.855	0.000390623	210.855	0.00762
210.733	0.000429094	210.733	0.0077
210.611	0.000309177	210.611	0.00768
210.49	0.000106113	210.49	0.0076
210.368	-3.54683e-07	210.368	0.0076
210.246	7.35977e-05	210.246	0.00771
210.124	0.000212852	210.124	0.00778
210.002	0.000245534	210.002	0.00773
209.881	0.00014429	209.881	0.00758
209.759	3.02963e-05	209.759	0.00748
209.637	5.76863e-06	209.637	0.00752
209.515	4.86975e-05	209.515	0.00767
209.393	7.21605e-05	209.393	0.00784
209.271	3.08288e-05	209.271	0.00792
209.15	-4.75072e-05	209.15	0.00788
209.028	-9.84343e-05	209.028	0.00778
208.906	-7.40388e-05	208.906	0.00772
208.784	1.19046e-05	208.784	0.00774
208.662	8.25479e-05	208.662	0.00779
208.54	6.9766e-05	208.54	0.00783
208.419	-5.9604e-06	208.419	0.0078
208.297	-5.92826e-05	208.297	0.00771
208.175	-5.16171e-05	208.175	0.00761
208.053	-3.96565e-05	208.053	0.00759
207.931	-9.28745e-05	207.931	0.00771
207.81	-0.000201525	207.81	0.00794
207.688	-0.000297564	207.688	0.00808
207.566	-0.000332111	207.566	0.00801
207.444	-0.000290329	207.444	0.00779
207.322	-0.000160956	207.322	0.00765
207.2	4.34055e-05	207.2	0.00771
207.079	0.000236924	207.079	0.00787
206.957	0.000298401	206.957	0.00796
206.835	0.000192914	206.835	0.00792
206.713	2.09258e-05	206.713	0.00782
206.591	-8.61076e-05	206.591	0.00777
206.47	-9.62211e-05	206.47	0.00777
206.348	-7.39564e-05	206.348	0.00781
206.226	-7.04886e-05	206.226	0.0079
206.104	-6.326e-05	206.104	0.00798
205.982	-7.92057e-06	205.982	0.00797
205.86	9.00146e-05	205.86	0.00786
205.739	0.000178784	205.739	0.0077
205.617	0.000216208	205.617	0.00762
205.495	0.00019821	205.495	0.00766
205.373	0.000140152	205.373	0.00775
205.251	5.55412e-05	205.251	0.00778
205.13	-3.88893e-05	205.13	0.00774
205.008	-0.000111959	205.008	0.0077
204.886	-0.000127194	204.886	0.00771
204.764	-6.71107e-05	204.764	0.00781
204.642	4.9296e-05	204.642	0.00791
204.52	0.000168445	204.52	0.00793
204.399	0.000227768	204.399	0.00785
204.277	0.000200933	204.277	0.00777
204.155	0.000130536	204.155	0.00776
204.033	0.000100142	204.033	0.00777
203.911	0.000150578	203.911	0.00774
203.79	0.000228412	203.79	0.00764
203.668	0.000241272	203.668	0.00754
203.546	0.000164705	203.546	0.00751
203.424	6.72602e-05	203.424	0.00751
203.302	2.29187e-05	203.302	0.00753
203.18	3.04431e-05	203.18	0.00759
203.059	3.88277e-05	203.059	0.0077
202.937	2.2171e-05	202.937	0.0078
202.815	-3.96768e-06	202.815	0.00778
202.693	-1.94836e-05	202.693	0.00768
202.571	-1.32623e-05	202.571	0.00763
202.45	2.5255e-05	202.45	0.00769
202.328	8.01505e-05	202.328	0.00777
202.206	8.26835e-05	202.206	0.00772
202.084	-2.52163e-05	202.084	0.00758
201.962	-0.000184537	201.962	0.00748
201.84	-0.000242265	201.84	0.00752
201.719	-0.000126759	201.719	0.00762
201.597	4.85118e-05	201.597	0.00768
201.475	0.00011593	201.475	0.00766
201.353	5.38831e-05	201.353	0.00762
201.231	-1.67644e-05	201.231	0.00763
201.11	-1.79083e-05	201.11	0.00767
200.988	-2.97044e-06	200.988	0.00767
200.866	-3.81854e-05	200.866	0.00761
200.744	-8.31438e-05	200.744	0.00757
200.622	-5.65289e-05	200.622	0.0076
200.5	2.70799e-05	200.5	0.00769
200.379	6.38496e-05	200.379	0.00771
200.257	-4.64983e-06	200.257	0.00761
200.135	-0.000124395	200.135	0.00747
200.013	-0.00020104	200.013	0.0074
199.891	-0.000188526	199.891	0.00742
199.77	-9.65181e-05	199.77	0.00745
199.648	3.61922e-05	199.648	0.00744
199.526	0.000144144	199.526	0.00744
199.404	0.00015285	199.404	0.00751
199.282	4.64271e-05	199.282	0.00762
199.16	-9.02096e-05	199.16	0.0077
199.039	-0.000140093	199.039	0.0077
198.917	-7.62055e-05	198.917	0.00766
198.795	1.21456e-05	198.795	0.00761
198.673	2.83032e-05	198.673	0.00755
198.551	-1.95837e-05	198.551	0.00751
198.43	-4.08579e-05	198.43	0.00751
198.308	1.20706e-05	198.308	0.0076
198.186	7.41121e-05	198.186	0.00773
198.064	4.27285e-05	198.064	0.00782
197.942	-9.2596e-05	197.942	0.00782
197.82	-0.000225606	197.82	0.00774
197.699	-0.000246047	197.699	0.00762
197.577	-0.00015722	197.577	0.00751
197.455	-6.39051e-05	197.455	0.00748
197.333	-5.47396e-05	197.333	0.00751
197.211	-0.000118951	197.211	0.00758
197.09	-0.000176515	197.09	0.00761
196.968	-0.000163484	196.968	0.00759
196.846	-7.69477e-05	196.846	0.00752
196.724	3.93546e-05	196.724	0.00748
196.602	0.000127216	196.602	0.00752
196.48	0.000141479	196.48	0.00762
196.359	7.91119e-05	196.359	0.00774
196.237	-4.92884e-06	196.237	0.00781
196.115	-3.07821e-05	196.115	0.00782
195.993	3.12503e-05	195.993	0.00783
195.871	0.000117064	195.871	0.00787
195.75	0.000121639	195.75	0.0079
195.628	1.25536e-05	195.628	0.00785
195.506	-0.000118534	195.506	0.00777
195.384	-0.000142766	195.384	0.00772
195.262	-3.9042e-05	195.262	0.00776
195.14	7.27563e-05	195.14	0.00781
195.019	6.55389e-05	195.019	0.00777
194.897	-4.69538e-05	194.897	0.00766
194.775	-0.000133501	194.775	0.00757
194.653	-0.00011189	194.653	0.00759
194.531	-4.10104e-05	194.531	0.00765
194.41	-2.37479e-05	194.41	0.00771
194.288	-6.63193e-05	194.288	0.00777
194.166	-8.85305e-05	194.166	0.00786
194.044	-5.13329e-05	194.044	0.00794
193.922	-5.40849e-06	193.922	0.00789
193.8	-1.21045e-06	193.8	0.00773
193.679	-1.22052e-05	193.679	0.00756
193.557	1.36071e-05	193.557	0.00748
193.435	6.57744e-05	193.435	0.00749
193.313	8.48721e-05	193.313	0.00753
193.191	4.65413e-05	193.191	0.00757
193.07	-1.52482e-05	193.07	0.00762
192.948	-6.4205e-05	192.948	0.00769
192.826	-9.48545e-05	192.826	0.00772
192.704	-0.000103148	192.704	0.00771
192.582	-7.10055e-05	192.582	0.00767
192.46	-6.43158e-06	192.46	0.00764
192.339	3.50883e-05	192.339	0.00763
192.217	7.88791e-06	192.217	0.00767
192.095	-5.83706e-05	192.095	0.00777
191.973	-8.54243e-05	191.973	0.00786
191.851	-3.73314e-05	191.851	0.00785
191.73	4.3656e-05	191.73	0.00776
191.608	9.46395e-05	191.608	0.0077
191.486	9.76771e-05	191.486	0.00773
191.364	7.80099e-05	191.364	0.00781
191.242	6.26594e-05	191.242	0.00781
191.12	6.08978e-05	191.12	0.00773
190.999	6.88768e-05	190.999	0.00766
190.877	6.8569e-05	190.877	0.00766
190.755	3.00767e-05	190.755	0.00772
190.633	-5.71098e-05	190.633	0.00775
190.511	-0.000152508	190.511	0.00771
190.389	-0.00019109	190.389	0.00762
190.268	-0.000155066	190.268	0.00753
190.146	-9.96709e-05	190.146	0.00751
190.024	-8.8817e-05	190.024	0.00758
189.902	-0.000119769	189.902	0.00767
189.78	-0.000135628	189.78	0.00775
189.659	-0.000102751	189.659	0.00782
189.537	-4.3157e-05	189.537	0.00789
189.415	1.33134e-05	189.415	0.00793
189.293	7.32906e-05	189.293	0.00784
189.171	0.000153819	189.171	0.00766
189.049	0.000235651	189.049	0.00752
188.928	0.00027423	188.928	0.00752
188.806	0.000250441	188.806	0.00761
188.684	0.000183985	188.684	0.00764
188.562	9.92329e-05	188.562	0.00756
188.44	5.87922e-06	188.44	0.00748
188.319	-8.11215e-05	188.319	0.00751
188.197	-0.000129135	188.197	0.00762
188.075	-0.0001126	188.075	0.0077
187.953	-3.98999e-05	187.953	0.00768
187.831	5.17234e-05	187.831	0.0076
187.709	0.000117552	187.709	0.00753
187.588	0.000123342	187.588	0.00755
187.466	6.73616e-05	187.466	0.00763
187.344	-5.73969e-06	187.344	0.0077
187.222	-3.95348e-05	187.222	0.00772
187.1	-3.19514e-05	187.1	0.00768
186.979	-4.11607e-05	186.979	0.00766
186.857	-0.000102518	186.857	0.00768
186.735	-0.000170746	186.735	0.00769
186.613	-0.00018528	186.613	0.00762
186.491	-0.000165905	186.491	0.00749
186.369	-0.000178963	186.369	0.00742
186.248	-0.000213015	186.248	0.00752
186.126	-0.000168398	186.126	0.00771
186.004	-6.55194e-06	186.004	0.00782
185.882	0.000158034	185.882	0.00776
185.76	0.000183451	185.76	0.00761
185.639	8.23712e-05	185.639	0.00755
185.517	4.25424e-07	185.517	0.00763
185.395	2.03156e-05	185.395	0.00771
185.273	6.95052e-05	185.273	0.00767
185.151	4.84527e-05	185.151	0.00753
185.029	-2.32276e-05	185.029	0.00751
184.908	-5.09947e-05	184.908	0.0077
184.786	-1.62888e-05	184.786	0.00797
184.664	-4.92991e-06	184.664	0.00802
184.542	-7.75345e-05	184.542	0.00778
184.42	-0.000173081	184.42	0.00748
184.299	-0.000179163	184.299	0.00743
184.177	-6.99327e-05	184.177	0.00768
184.055	6.68171e-05	184.055	0.00798
183.933	0.000135159	183.933	0.00804
183.811	0.000126272	183.811	0.00784
183.689	9.36512e-05	183.689	0.00759
183.568	6.36412e-05	183.568	0.00752
183.446	1.1795e-05	183.446	0.00761
183.324	-7.01959e-05	183.324	0.00769
183.202	-0.000128641	183.202	0.00771
183.08	-0.000107215	183.08	0.00774
182.959	-3.45101e-05	182.959	0.0078
182.837	-1.67285e-06	182.837	0.00783
182.715	-4.11872e-05	182.715	0.00776
182.593	-7.49888e-05	182.593	0.00765
182.471	-2.07118e-05	182.471	0.00758
182.349	8.12955e-05	182.349	0.00758
182.228	0.000104139	182.228	0.00757
182.106	-1.56298e-06	182.106	0.00752
181.984	-0.000133246	181.984	0.00748
181.862	-0.000153084	181.862	0.00753
181.74	-4.48089e-05	181.74	0.00764
181.619	8.15935e-05	181.619	0.00771
181.497	0.000121838	181.497	0.0077
181.375	7.2554e-05	181.375	0.0077
181.253	-1.44963e-07	181.253	0.00779
181.131	-4.0004e-05	181.131	0.00793
181.009	-2.90147e-05	181.009	0.00803
180.888	2.48834e-05	180.888	0.008
180.766	8.465e-05	180.766	0.00787
180.644	8.05319e-05	180.644	0.00775
180.522	-3.81429e-05	180.522	0.00771
180.4	-0.000224534	180.4	0.00772
180.279	-0.000343284	180.279	0.00774
180.157	-0.000301938	180.157	0.00772
180.035	-0.000165358	180.035	0.00769
179.913	-9.42514e-05	179.913	0.00767
179.791	-0.000158931	179.791	0.00765
179.669	-0.00025811	179.669	0.00764
179.548	-0.000254273	179.548	0.00762
179.426	-0.000152731	179.426	0.0076
179.304	-8.92194e-05	179.304	0.00758
179.182	-0.00014891	179.182	0.00757
179.06	-0.000261771	179.06	0.0076
178.939	-0.00029897	178.939	0.00769
178.817	-0.000221193	178.817	0.00778
178.695	-9.36998e-05	178.695	0.00784
178.573	4.17905e-06	178.573	0.00785
178.451	3.03936e-05	178.451	0.00787
178.329	-3.18521e-05	178.329	0.00789
178.208	-0.000164009	178.208	0.0079
178.086	-0.000280333	178.086	0.00786
177.964	-0.000271965	177.964	0.00782
177.842	-0.000124268	177.842	0.0078
177.72	4.32625e-05	177.72	0.0078
177.599	9.34222e-05	177.599	0.00778
177.477	9.37616e-06	177.477	0.00772
177.355	-0.000114774	177.355	0.00767
177.233	-0.000198932	177.233	0.00762
177.111	-0.000244818	177.111	0.00757
176.989	-0.000282396	176.989	0.00753
176.868	-0.000302727	176.868	0.00754
176.746	-0.000274505	176.746	0.00759
176.624	-0.000200797	176.624	0.00764
176.502	-0.000124606	176.502	0.00764
176.38	-8.31199e-05	176.38	0.00764
176.259	-8.19211e-05	176.259	0.00769
176.137	-0.000115048	176.137	0.00779
176.015	-0.00018332	176.015	0.00786
175.893	-0.00027501	175.893	0.00787
175.771	-0.000343125	175.771	0.00786
175.649	-0.000331061	175.649	0.00792
175.528	-0.000232025	175.528	0.00802
175.406	-0.000109811	175.406	0.00805
175.284	-4.68551e-05	175.284	0.00797
175.162	-7.48869e-05	175.162	0.00785
175.04	-0.000161765	175.04	0.00781
174.919	-0.000252471	174.919	0.00785
174.797	-0.000306066	174.797	0.00787
174.675	-0.000306166	174.675	0.00783
174.553	-0.000268218	174.553	0.00777
174.431	-0.000238981	174.431	0.00777
174.309	-0.00025585	174.309	0.00783
174.188	-0.000295914	174.188	0.00788
174.066	-0.000298414	174.066	0.00788
173.944	-0.000251992	173.944	0.00784
173.822	-0.000215467	173.822	0.00781
173.7	-0.000219884	173.7	0.00779
173.579	-0.000200954	173.579	0.00778
173.457	-9.49918e-05	173.457	0.00776
173.335	3.18585e-05	173.335	0.00771
173.213	4.54116e-05	173.213	0.00762
173.091	-6.02175e-05	173.091	0.00756
172.969	-0.000128082	172.969	0.00761
172.848	-4.55011e-05	172.848	0.00777
172.726	9.97707e-05	172.726	0.0079
172.604	0.000144572	172.604	0.0079
172.482	6.70885e-05	172.482	0.00778
172.36	-1.82988e-05	172.36	0.00769
172.239	-4.5718e-05	172.239	0.00769
172.117	-6.14249e-05	172.117	0.00769
171.995	-9.77637e-05	171.995	0.00764
171.873	-9.899e-05	171.873	0.00758
171.751	-2.51552e-05	171.751	0.00758
171.629	5.38703e-05	171.629	0.00764
171.508	4.26192e-05	171.508	0.00769
171.386	-4.65605e-05	171.386	0.00769
171.264	-0.000112091	171.264	0.00771
171.142	-9.06436e-05	171.142	0.00774
171.02	-9.55037e-06	171.02	0.00775
170.899	6.84086e-05	170.899	0.00774
170.777	9.76632e-05	170.777	0.00776
170.655	6.22548e-05	170.655	0.00785
170.533	-6.9879e-06	170.533	0.00794
170.411	-3.38965e-05	170.411	0.00793
170.289	2.72101e-05	170.289	0.00782
170.168	0.000116338	170.168	0.00768
170.046	0.000126474	170.046	0.00757
169.924	4.46507e-05	169.924	0.0075
169.802	-2.90323e-05	169.802	0.00749
169.68	-2.4087e-05	169.68	0.00755
169.559	6.38593e-06	169.559	0.00767
169.437	-2.06934e-05	169.437	0.00778
169.315	-8.88525e-05	169.315	0.00784
169.193	-0.000115583	169.193	0.00782
169.071	-8.47439e-05	169.071	0.00776
168.949	-6.81937e-05	168.949	0.00773
168.828	-0.00011583	168.828	0.00778
168.706	-0.000193148	168.706	0.00792
168.584	-0.000248473	168.584	0.00807
168.462	-0.000285284	168.462	0.00809
168.34	-0.000330234	168.34	0.00795
168.218	-0.000367642	168.218	0.00776
168.097	-0.000353769	168.097	0.00768
167.975	-0.000284454	167.975	0.00773
167.853	-0.000208293	167.853	0.00779
167.731	-0.000168337	167.731	0.00779
167.609	-0.000158123	167.609	0.00777
167.488	-0.000145659	167.488	0.00782
167.366	-0.000122871	167.366	0.00793
167.244	-0.000116143	167.244	0.00801
167.122	-0.000152572	167.122	0.008
167	-0.000225796	167	0.00793
166.878	-0.000296829	166.878	0.00785
166.757	-0.000325545	166.757	0.00785
166.635	-0.00030136	166.635	0.00792
166.513	-0.000247052	166.513	0.008
166.391	-0.000196455	166.391	0.008
166.269	-0.00016758	166.269	0.00792
166.148	-0.000153143	166.148	0.00782
166.026	-0.000137079	166.026	0.00777
165.904	-0.00012397	165.904	0.00774
165.782	-0.000145773	165.782	0.00768
165.66	-0.000221058	165.66	0.00759
165.538	-0.00030493	165.538	0.00757
165.417	-0.000310668	165.417	0.00765
165.295	-0.000210635	165.295	0.00779
165.173	-9.56089e-05	165.173	0.00792
165.051	-8.61967e-05	165.051	0.00802
164.929	-0.000182314	164.929	0.00805
164.808	-0.000251679	164.808	0.00799
164.686	-0.00019383	164.686	0.00787
164.564	-7.09644e-05	164.564	0.0078
164.442	-2.76748e-05	164.442	0.00784
164.32	-0.000106402	164.32	0.00792
164.198	-0.000204205	164.198	0.00789
164.077	-0.000214872	164.077	0.00777
163.955	-0.00015408	163.955	0.00772
163.833	-0.000113324	163.833	0.00777
163.711	-0.000130613	163.711	0.00783
163.589	-0.000154669	163.589	0.00783
163.468	-0.00012975	163.468	0.00783
163.346	-7.74709e-05	163.346	0.00795
163.224	-7.81305e-05	163.224	0.00808
163.102	-0.000179458	163.102	0.00807
162.98	-0.000332744	162.98	0.00792
162.858	-0.000426887	162.858	0.00779
162.737	-0.000395952	162.737	0.00781
162.615	-0.000289599	162.615	0.00788
162.493	-0.000217891	162.493	0.00786
162.371	-0.000226098	162.371	0.0078
162.249	-0.000255642	162.249	0.00785
162.128	-0.000243261	162.128	0.00801
162.006	-0.000217838	162.006	0.00811
161.884	-0.000251947	161.884	0.00802
161.762	-0.000336181	161.762	0.0078
161.64	-0.000364181	161.64	0.00764
161.518	-0.000261566	161.518	0.00765
161.397	-8.75701e-05	161.397	0.00772
161.275	2.21004e-05	161.275	0.00774
161.153	-7.50767e-06	161.153	0.00773
161.031	-0.000132044	161.031	0.00778
160.909	-0.000244273	160.909	0.00792
160.788	-0.000262536	160.788	0.00802
160.666	-0.000181019	160.666	0.00794
160.544	-6.69776e-05	160.544	0.00774
160.422	-7.19624e-06	160.422	0.00766
160.3	-3.20476e-05	160.3	0.00783
160.178	-8.93786e-05	160.178	0.00805
160.057	-0.00010718	160.057	0.00804
159.935	-7.32545e-05	159.935	0.0078
159.813	-3.08235e-05	159.813	0.00758
159.691	-5.85418e-06	159.691	0.00761
159.569	2.53012e-05	159.569	0.0078
159.448	9.28669e-05	159.448	0.00792
159.326	0.000194498	159.326	0.00786
159.204	0.000310357	159.204	0.00776
159.082	0.000419279	159.082	0.00776
158.96	0.000477949	158.96	0.00785
158.838	0.000426244	158.838	0.00793
158.717	0.000262621	158.717	0.00794
158.595	9.42518e-05	158.595	0.00791
158.473	5.21607e-05	158.473	0.00786
158.351	0.000147039	158.351	0.00783
158.229	0.000257656	158.229	0.00782
158.108	0.00028319	158.108	0.0078
157.986	0.000262236	157.986	0.00777
157.864	0.000300951	157.864	0.00775
157.742	0.000414369	157.742	0.00777
157.62	0.000498664	157.62	0.00785
157.498	0.000465675	157.498	0.00796
157.377	0.000356142	157.377	0.00805
157.255	0.000292132	157.255	0.00806
157.133	0.000343261	157.133	0.00796
157.011	0.000469728	157.011	0.00783
156.889	0.000584284	156.889	0.00775
156.768	0.000637195	156.768	0.00779
156.646	0.000636621	156.646	0.00788
156.524	0.000615101	156.524	0.00792
156.402	0.000600376	156.402	0.00791
156.28	0.000614238	156.28	0.0079
156.158	0.00067785	156.158	0.00794
156.037	0.000799571	156.037	0.00796
155.915	0.000952472	155.915	0.00788
155.793	0.00108	155.793	0.00774
155.671	0.00113	155.671	0.0077
155.549	0.00113	155.549	0.00782
155.428	0.0012	155.428	0.00802
155.306	0.0014	155.306	0.00812
155.184	0.00169	155.184	0.00805
155.062	0.00194	155.062	0.00789
154.94	0.00204	154.94	0.00779
154.818	0.00204	154.818	0.00785
154.697	0.00209	154.697	0.00802
154.575	0.00225	154.575	0.00814
154.453	0.00247	154.453	0.00811
154.331	0.00268	154.331	0.00797
154.209	0.00284	154.209	0.00788
154.088	0.00297	154.088	0.0079
153.966	0.00301	153.966	0.00797
153.844	0.00293	153.844	0.008
153.722	0.00278	153.722	0.00798
153.6	0.00266	153.6	0.00798
153.478	0.00258	153.478	0.00802
153.357	0.00251	153.357	0.00803
153.235	0.0024	153.235	0.00801
153.113	0.0023	153.113	0.008
152.991	0.00221	152.991	0.00807
152.869	0.0021	152.869	0.00816
152.748	0.00192	152.748	0.00817
152.626	0.00172	152.626	0.00806
152.504	0.00163	152.504	0.00791
152.382	0.00171	152.382	0.00787
152.26	0.00183	152.26	0.00797
152.138	0.00186	152.138	0.00809
152.017	0.00178	152.017	0.00815
151.895	0.00169	151.895	0.00813
151.773	0.00169	151.773	0.00808
151.651	0.00172	151.651	0.00808
151.529	0.00169	151.529	0.00816
151.408	0.00155	151.408	0.0083
151.286	0.00142	151.286	0.0084
151.164	0.00138	151.164	0.00839
151.042	0.00145	151.042	0.00825
150.92	0.00153	150.92	0.0081
150.798	0.00152	150.798	0.00807
150.677	0.00142	150.677	0.0082
150.555	0.00131	150.555	0.00842
150.433	0.00125	150.433	0.00858
150.311	0.00127	150.311	0.0086
150.189	0.00133	150.189	0.0085
150.067	0.0014	150.067	0.00834
149.946	0.00144	149.946	0.00822
149.824	0.00147	149.824	0.00818
149.702	0.00148	149.702	0.00821
149.58	0.00144	149.58	0.00828
149.458	0.00135	149.458	0.00836
149.337	0.00124	149.337	0.00845
149.215	0.00118	149.215	0.00855
149.093	0.00118	149.093	0.00862
148.971	0.00122	148.971	0.0086
148.849	0.00127	148.849	0.00848
148.727	0.00137	148.727	0.00839
148.606	0.00154	148.606	0.00843
148.484	0.00171	148.484	0.00859
148.362	0.00176	148.362	0.00872
148.24	0.00169	148.24	0.00867
148.118	0.00161	148.118	0.00851
147.997	0.00164	147.997	0.00841
147.875	0.00177	147.875	0.00849
147.753	0.00191	147.753	0.00872
147.631	0.002	147.631	0.00894
147.509	0.00212	147.509	0.00911
147.387	0.00234	147.387	0.00925
147.266	0.00262	147.266	0.00939
147.144	0.00284	147.144	0.00952
147.022	0.00295	147.022	0.00966
146.9	0.00297	146.9	0.00989
146.778	0.00305	146.778	0.01016
146.657	0.00322	146.657	0.01035
146.535	0.00346	146.535	0.01048
146.413	0.00366	146.413	0.01081
146.291	0.00378	146.291	0.01155
146.169	0.00385	146.169	0.01262
146.047	0.0039	146.047	0.01388
145.926	0.00392	145.926	0.01566
145.804	0.00388	145.804	0.01855
145.682	0.0038	145.682	0.02236
145.56	0.00368	145.56	0.02545
145.438	0.00352	145.438	0.02576
145.317	0.00333	145.317	0.02266
145.195	0.00312	145.195	0.01769
145.073	0.00293	145.073	0.01324
144.951	0.0028	144.951	0.01058
144.829	0.00268	144.829	0.00942
144.707	0.00253	144.707	0.00883
144.586	0.00233	144.586	0.00832
144.464	0.00212	144.464	0.00798
144.342	0.00191	144.342	0.00789
144.22	0.00173	144.22	0.0079
144.098	0.00154	144.098	0.00784
143.977	0.00137	143.977	0.00773
143.855	0.00123	143.855	0.00769
143.733	0.00113	143.733	0.00776
143.611	0.00104	143.611	0.00788
143.489	0.000997507	143.489	0.00795
143.367	0.000987162	143.367	0.00796
143.246	0.000971582	143.246	0.00797
143.124	0.000885609	143.124	0.00801
143.002	0.000713636	143.002	0.00804
142.88	0.000528945	142.88	0.00802
142.758	0.000425231	142.758	0.00797
142.637	0.000408378	142.637	0.00793
142.515	0.000395074	142.515	0.00791
142.393	0.000336443	142.393	0.00791
142.271	0.00029901	142.271	0.00794
142.149	0.000372026	142.149	0.00804
142.027	0.000516882	142.027	0.0082
141.906	0.000581566	141.906	0.0083
141.784	0.000482501	141.784	0.00827
141.662	0.000308098	141.662	0.00819
141.54	0.000199166	141.54	0.00821
141.418	0.000177994	141.418	0.00841
141.297	0.000160939	141.297	0.00871
141.175	0.000108328	141.175	0.00896
141.053	7.45106e-05	141.053	0.00906
140.931	0.000100928	140.931	0.00905
140.809	0.000142322	140.809	0.0091
140.687	0.000141971	140.687	0.00928
140.566	0.00011917	140.566	0.00955
140.444	0.0001202	140.444	0.00982
140.322	0.000120651	140.322	0.01026
140.2	5.35731e-05	140.2	0.0111
140.078	-6.88857e-05	140.078	0.01232
139.957	-0.000135349	139.957	0.01364
139.835	-6.56997e-05	139.835	0.01523
139.713	8.66121e-05	139.713	0.018
139.591	0.000200999	139.591	0.02253
139.469	0.000227209	139.469	0.02739
139.347	0.000212238	139.347	0.02946
139.226	0.000207086	139.226	0.02663
139.104	0.000203047	139.104	0.02014
138.982	0.000177996	138.982	0.01367
138.86	0.00016386	138.86	0.01002
138.738	0.000224104	138.738	0.00906
138.617	0.000368303	138.617	0.00891
138.495	0.000524162	138.495	0.00843
138.373	0.000611674	138.373	0.00793
138.251	0.000629826	138.251	0.00796
138.129	0.000650944	138.129	0.00833
138.007	0.000734547	138.007	0.00851
137.886	0.000868269	137.886	0.00844
137.764	0.001	137.764	0.00843
137.642	0.00112	137.642	0.00865
137.52	0.00128	137.52	0.00889
137.398	0.0015	137.398	0.009
137.277	0.00173	137.277	0.00914
137.155	0.00189	137.155	0.00955
137.033	0.00193	137.033	0.01025
136.911	0.00192	136.911	0.01105
136.789	0.00201	136.789	0.01208
136.667	0.00223	136.667	0.01391
136.546	0.00247	136.546	0.01707
136.424	0.00258	136.424	0.02112
136.302	0.00255	136.302	0.02433
136.18	0.00249	136.18	0.0247
136.058	0.00253	136.058	0.02164
135.937	0.00264	135.937	0.01663
135.815	0.00274	135.815	0.01206
135.693	0.00274	135.693	0.00938
135.571	0.00268	135.571	0.00836
135.449	0.0026	135.449	0.00797
135.327	0.00252	135.327	0.00757
135.206	0.00246	135.206	0.00718
135.084	0.00241	135.084	0.00702
134.962	0.00237	134.962	0.00707
134.84	0.0023	134.84	0.00713
134.718	0.00221	134.718	0.0071
134.597	0.0021	134.597	0.00707
134.475	0.00202	134.475	0.00715
134.353	0.00195	134.353	0.00733
134.231	0.0019	134.231	0.00745
134.109	0.00184	134.109	0.00741
133.987	0.0018	133.987	0.00725
133.866	0.00178	133.866	0.00714
133.744	0.00176	133.744	0.00718
133.622	0.00174	133.622	0.0073
133.5	0.00173	133.5	0.00735
133.378	0.00172	133.378	0.00733
133.257	0.00169	133.257	0.00731
133.135	0.00165	133.135	0.00733
133.013	0.00162	133.013	0.00736
132.891	0.00164	132.891	0.00736
132.769	0.00172	132.769	0.00738
132.647	0.00181	132.647	0.00743
132.526	0.00185	132.526	0.00745
132.404	0.00181	132.404	0.00742
132.282	0.00174	132.282	0.00738
132.16	0.00172	132.16	0.0074
132.038	0.00178	132.038	0.00742
131.917	0.00185	131.917	0.00738
131.795	0.00186	131.795	0.00731
131.673	0.00181	131.673	0.00733
131.551	0.00179	131.551	0.00745
131.429	0.00185	131.429	0.00761
131.307	0.00196	131.307	0.00769
131.186	0.00205	131.186	0.00769
131.064	0.00208	131.064	0.00765
130.942	0.00209	130.942	0.00765
130.82	0.00214	130.82	0.00771
130.698	0.00225	130.698	0.00779
130.577	0.0024	130.577	0.00786
130.455	0.00256	130.455	0.00793
130.333	0.00277	130.333	0.00807
130.211	0.00305	130.211	0.00834
130.089	0.00334	130.089	0.00862
129.967	0.00354	129.967	0.00873
129.846	0.00363	129.846	0.00866
129.724	0.00371	129.724	0.00866
129.602	0.00392	129.602	0.00891
129.48	0.00424	129.48	0.00927
129.358	0.0045	129.358	0.00952
129.237	0.0046	129.237	0.00975
129.115	0.00462	129.115	0.0102
128.993	0.00471	128.993	0.01087
128.871	0.00484	128.871	0.01167
128.749	0.0049	128.749	0.01305
128.627	0.0048	128.627	0.01592
128.506	0.0046	128.506	0.02032
128.384	0.0044	128.384	0.0244
128.262	0.00422	128.262	0.02547
128.14	0.00403	128.14	0.02241
128.018	0.00386	128.018	0.01689
127.896	0.00368	127.896	0.01183
127.775	0.00348	127.775	0.00894
127.653	0.0032	127.653	0.00787
127.531	0.00289	127.531	0.00745
127.409	0.00265	127.409	0.00709
127.287	0.00252	127.287	0.00686
127.166	0.00243	127.166	0.00687
127.044	0.00229	127.044	0.00696
126.922	0.00212	126.922	0.00701
126.8	0.00195	126.8	0.00707
126.678	0.0018	126.678	0.00721
126.556	0.00166	126.556	0.00733
126.435	0.00156	126.435	0.00728
126.313	0.00152	126.313	0.00708
126.191	0.00153	126.191	0.00688
126.069	0.0015	126.069	0.00685
125.947	0.0014	125.947	0.00698
125.826	0.00129	125.826	0.00713
125.704	0.00126	125.704	0.00717
125.582	0.0013	125.582	0.0071
125.46	0.00131	125.46	0.00707
125.338	0.00125	125.338	0.00716
125.216	0.00117	125.216	0.0073
125.095	0.00114	125.095	0.00731
124.973	0.00114	124.973	0.0072
124.851	0.00107	124.851	0.00711
124.729	0.00091039	124.729	0.00715
124.607	0.000762281	124.607	0.00721
124.486	0.000718558	124.486	0.00718
124.364	0.000767043	124.364	0.0071
124.242	0.000832413	124.242	0.00716
124.12	0.000881123	124.12	0.00737
123.998	0.000934725	123.998	0.00754
123.876	0.000993606	123.876	0.00752
123.755	0.00101	123.755	0.00734
123.633	0.000955382	123.633	0.00721
123.511	0.000895423	123.511	0.00724
123.389	0.000923272	123.389	0.00735
123.267	0.00105	123.267	0.00741
123.146	0.00118	123.146	0.00743
123.024	0.00122	123.024	0.00747
122.902	0.00115	122.902	0.00754
122.78	0.00106	122.78	0.00754
122.658	0.00106	122.658	0.00742
122.536	0.00115	122.536	0.0073
122.415	0.00127	122.415	0.00732
122.293	0.00134	122.293	0.00744
122.171	0.0013	122.171	0.00751
122.049	0.0012	122.049	0.00743
121.927	0.00111	121.927	0.00731
121.806	0.00109	121.806	0.00731
121.684	0.00113	121.684	0.00743
121.562	0.00114	121.562	0.00755
121.44	0.00111	121.44	0.00754
121.318	0.00107	121.318	0.00747
121.196	0.00109	121.196	0.00749
121.075	0.00114	121.075	0.00768
120.953	0.00116	120.953	0.00796
120.831	0.00115	120.831	0.00816
120.709	0.00118	120.709	0.00815
120.587	0.00123	120.587	0.00801
120.466	0.00121	120.466	0.00789
120.344	0.00108	120.344	0.00793
120.222	0.00097001	120.222	0.00805
120.1	0.00102	120.1	0.00811
119.978	0.00119	119.978	0.0081
119.856	0.00131	119.856	0.00811
119.735	0.00132	119.735	0.00822
119.613	0.00127	119.613	0.00835
119.491	0.00124	119.491	0.00838
119.369	0.00121	119.369	0.00836
119.247	0.00114	119.247	0.00844
119.126	0.00113	119.126	0.00866
119.004	0.00124	119.004	0.00886
118.882	0.00144	118.882	0.00891
118.76	0.00156	118.76	0.009
118.638	0.00152	118.638	0.00947
118.516	0.00144	118.516	0.01028
118.395	0.00146	118.395	0.01103
118.273	0.00158	118.273	0.01178
118.151	0.00168	118.151	0.01368
118.029	0.00167	118.029	0.01784
117.907	0.00158	117.907	0.02343
117.786	0.00151	117.786	0.02745
117.664	0.0015	117.664	0.02706
117.542	0.00156	117.542	0.02241
117.42	0.0016	117.42	0.0165
117.298	0.00157	117.298	0.01231
117.176	0.00155	117.176	0.01047
117.055	0.00167	117.055	0.00979
116.933	0.00196	116.933	0.00932
116.811	0.00226	116.811	0.00903
116.689	0.00235	116.689	0.00908
116.567	0.00222	116.567	0.0093
116.446	0.00205	116.446	0.00956
116.324	0.00205	116.324	0.01002
116.202	0.0022	116.202	0.01064
116.08	0.00236	116.08	0.01123
115.958	0.00243	115.958	0.01228
115.836	0.00249	115.836	0.0152
115.715	0.00257	115.715	0.02052
115.593	0.00263	115.593	0.02606
115.471	0.00264	115.471	0.02807
115.349	0.00266	115.349	0.02471
115.227	0.00275	115.227	0.01803
115.106	0.00291	115.106	0.01204
114.984	0.003	114.984	0.00906
114.862	0.00292	114.862	0.00845
114.74	0.00275	114.74	0.0084
114.618	0.0026	114.618	0.00805
114.496	0.00252	114.496	0.00765
114.375	0.00248	114.375	0.00749
114.253	0.00243	114.253	0.00739
114.131	0.00238	114.131	0.00715
114.009	0.00235	114.009	0.00689
113.887	0.00231	113.887	0.00684
113.766	0.00218	113.766	0.007
113.644	0.00199	113.644	0.00715
113.522	0.00186	113.522	0.00711
113.4	0.00183	113.4	0.00694
113.278	0.0018	113.278	0.00681
113.156	0.00167	113.156	0.00687
113.035	0.00148	113.035	0.00706
112.913	0.00141	112.913	0.00718
112.791	0.00153	112.791	0.00712
112.669	0.00168	112.669	0.00696
112.547	0.00171	112.547	0.00691
112.426	0.00164	112.426	0.00704
112.304	0.00158	112.304	0.00719
112.182	0.00159	112.182	0.00722
112.06	0.0016	112.06	0.00715
111.938	0.00157	111.938	0.00709
111.816	0.00155	111.816	0.00708
111.695	0.00162	111.695	0.00711
111.573	0.00174	111.573	0.00715
111.451	0.00183	111.451	0.00722
111.329	0.00186	111.329	0.00731
111.207	0.00185	111.207	0.00734
111.085	0.00177	111.085	0.00732
110.964	0.00162	110.964	0.00727
110.842	0.00143	110.842	0.00721
110.72	0.00128	110.72	0.00713
110.598	0.0012	110.598	0.00704
110.476	0.00114	110.476	0.00697
110.355	0.00111	110.355	0.00697
110.233	0.00113	110.233	0.00703
110.111	0.00122	110.111	0.00711
109.989	0.00126	109.989	0.0072
109.867	0.00121	109.867	0.00725
109.746	0.00107	109.746	0.00722
109.624	0.000898105	109.624	0.00713
109.502	0.000706892	109.502	0.00708
109.38	0.000526156	109.38	0.00712
109.258	0.00043572	109.258	0.00724
109.136	0.000477424	109.136	0.00738
109.015	0.000557422	109.015	0.00746
108.893	0.000530677	108.893	0.00743
108.771	0.000385523	108.771	0.00731
108.649	0.000260447	108.649	0.0072
108.527	0.00025423	108.527	0.00717
108.405	0.000295312	108.405	0.00716
108.284	0.000247301	108.284	0.00709
108.162	9.03947e-05	108.162	0.007
108.04	-6.2497e-05	108.04	0.007
107.918	-0.000103914	107.918	0.00714
107.796	-2.94905e-05	107.796	0.00727
107.675	9.2808e-05	107.675	0.00728
107.553	0.000196142	107.553	0.0072
107.431	0.000244106	107.431	0.0072
107.309	0.000226338	107.309	0.0073
107.187	0.000156506	107.187	0.00736
107.065	6.88766e-05	107.065	0.00731
106.944	-6.4518e-07	106.944	0.00721
106.822	-3.76449e-05	106.822	0.00713
106.7	-5.39979e-05	106.7	0.00708
106.578	-6.6127e-05	106.578	0.0071
106.456	-6.50546e-05	106.456	0.0072
106.335	-1.86404e-05	106.335	0.00731
106.213	7.70614e-05	106.213	0.00728
106.091	0.000155394	106.091	0.00712
105.969	0.000128503	105.969	0.00704
105.847	1.64001e-06	105.847	0.00717
105.725	-9.68848e-05	105.725	0.00737
105.604	-4.76584e-05	105.604	0.00739
105.482	0.000107341	105.482	0.00723
105.36	0.000196203	105.36	0.00717
105.238	0.000116325	105.238	0.00732
105.116	-4.17573e-05	105.116	0.00753
104.995	-0.00010564	104.995	0.00754
104.873	-2.99399e-05	104.873	0.00738
104.751	5.72393e-05	104.751	0.00728
104.629	2.14374e-05	104.629	0.00735
104.507	-0.000113176	104.507	0.00747
104.385	-0.000204338	104.385	0.0075
104.264	-0.000174668	104.264	0.00743
104.142	-9.77958e-05	104.142	0.00737
104.02	-8.64938e-05	104.02	0.00739
103.898	-0.000147357	103.898	0.00744
103.776	-0.000198812	103.776	0.00744
103.655	-0.00020456	103.655	0.00739
103.533	-0.000209219	103.533	0.00735
103.411	-0.000228204	103.411	0.00736
103.289	-0.000188591	103.289	0.00739
103.167	-4.52931e-05	103.167	0.0074
103.045	0.000101086	103.045	0.00737
102.924	0.000101257	102.924	0.00736
102.802	-3.66669e-05	102.802	0.00735
102.68	-0.000137287	102.68	0.00732
102.558	-8.47163e-05	102.558	0.00726
102.436	2.58243e-05	102.436	0.00724
102.315	2.37134e-05	102.315	0.0073
102.193	-0.000111931	102.193	0.0074
102.071	-0.000244595	102.071	0.00746
101.949	-0.000267048	101.949	0.00745
101.827	-0.000206283	101.827	0.00738
101.705	-0.000139945	101.705	0.00725
101.584	-9.33028e-05	101.584	0.00712
101.462	-5.50814e-05	101.462	0.00707
101.34	-3.32599e-05	101.34	0.00714
101.218	-3.97888e-05	101.218	0.00724
101.096	-5.01051e-05	101.096	0.00728
100.975	-2.98244e-05	100.975	0.00727
100.853	7.84574e-06	100.853	0.0073
100.731	1.28425e-05	100.731	0.00739
100.609	-3.37204e-05	100.609	0.00742
100.487	-9.53478e-05	100.487	0.00729
100.365	-0.000129461	100.365	0.00713
100.244	-0.000135132	100.244	0.00715
100.122	-0.000143178	100.122	0.00735
100	-0.000177399	100	0.00755
99.8782	-0.00023284	99.8782	0.0076
99.7564	-0.00027624	99.7564	0.00757
99.6345	-0.000262219	99.6345	0.00759
99.5127	-0.000168886	99.5127	0.00767
99.3909	-3.19989e-05	99.3909	0.00769
99.2691	6.93176e-05	99.2691	0.00762
99.1473	7.9321e-05	99.1473	0.00752
99.0255	1.68727e-05	99.0255	0.00745
98.9036	-4.84619e-05	98.9036	0.00742
98.7818	-6.61453e-05	98.7818	0.00739
98.66	-4.24433e-05	98.66	0.00734
98.5382	-1.95057e-05	98.5382	0.00729
98.4164	-3.56506e-05	98.4164	0.00727
98.2945	-0.000102958	98.2945	0.0073
98.1727	-0.000199802	98.1727	0.00738
98.0509	-0.000275846	98.0509	0.00742
97.9291	-0.00028504	97.9291	0.00736
97.8073	-0.000233625	97.8073	0.00724
97.6854	-0.000183862	97.6854	0.00714
97.5636	-0.000185604	97.5636	0.00714
97.4418	-0.000207936	97.4418	0.00719
97.32	-0.00016937	97.32	0.00723
97.1982	-4.74344e-05	97.1982	0.00724
97.0764	7.06561e-05	97.0764	0.00723
96.9545	7.61811e-05	96.9545	0.00727
96.8327	-3.47223e-05	96.8327	0.00735
96.7109	-0.00015724	96.7109	0.00743
96.5891	-0.000202603	96.5891	0.00745
96.4673	-0.000190801	96.4673	0.0074
96.3454	-0.000198605	96.3454	0.00734
96.2236	-0.00024453	96.2236	0.00735
96.1018	-0.00026712	96.1018	0.00743
95.98	-0.000215733	95.98	0.00749
95.8582	-0.00012306	95.8582	0.00744
95.7363	-6.64203e-05	95.7363	0.00733
95.6145	-8.01833e-05	95.6145	0.00732
95.4927	-0.00013376	95.4927	0.00743
95.3709	-0.000182889	95.3709	0.00754
95.2491	-0.000205968	95.2491	0.00753
95.1273	-0.000186331	95.1273	0.00742
95.0054	-0.000102635	95.0054	0.00737
94.8836	2.72741e-05	94.8836	0.00742
94.7618	0.000117543	94.7618	0.00751
94.64	8.57088e-05	94.64	0.00749
94.5182	-3.52661e-05	94.5182	0.00736
94.3963	-0.00010614	94.3963	0.00726
94.2745	-4.14332e-05	94.2745	0.00725
94.1527	7.14573e-05	94.1527	0.00729
94.0309	6.99451e-05	94.0309	0.00726
93.9091	-7.37014e-05	93.9091	0.00718
93.7872	-0.000205863	93.7872	0.00716
93.6654	-0.000182701	93.6654	0.00726
93.5436	-5.33951e-05	93.5436	0.00741
93.4218	3.62296e-06	93.4218	0.00751
93.3	-9.77953e-05	93.3	0.00752
93.1782	-0.000257606	93.1782	0.00747
93.0563	-0.000319565	93.0563	0.00735
92.9345	-0.000236976	92.9345	0.00716
92.8127	-8.72556e-05	92.8127	0.00703
92.6909	2.71623e-05	92.6909	0.00708
92.5691	4.90598e-05	92.5691	0.0073
92.4472	-2.82882e-05	92.4472	0.00747
92.3254	-0.00016402	92.3254	0.00745
92.2036	-0.000273394	92.2036	0.00732
92.0818	-0.000275234	92.0818	0.00726
91.96	-0.000161747	91.96	0.00734
91.8381	-7.2091e-06	91.8381	0.00744
91.7163	0.000101448	91.7163	0.00744
91.5945	0.00012905	91.5945	0.00735
91.4727	8.95918e-05	91.4727	0.00728
91.3509	1.15543e-05	91.3509	0.00725
91.2291	-7.63575e-05	91.2291	0.00726
91.1072	-0.000149484	91.1072	0.0073
90.9854	-0.000204331	90.9854	0.00735
90.8636	-0.000258328	90.8636	0.0074
90.7418	-0.000307045	90.7418	0.00747
90.62	-0.000296454	90.62	0.00756
90.4981	-0.000179294	90.4981	0.00763
90.3763	-4.04511e-06	90.3763	0.00761
90.2545	9.55088e-05	90.2545	0.0075
90.1327	2.99414e-05	90.1327	0.00742
90.0109	-0.000147436	90.0109	0.00748
89.889	-0.000300491	89.889	0.00761
89.7672	-0.000352621	89.7672	0.00763
89.6454	-0.000334818	89.6454	0.0075
89.5236	-0.000303798	89.5236	0.00736
89.4018	-0.000267446	89.4018	0.00737
89.2799	-0.000213907	89.2799	0.00749
89.1581	-0.000168344	89.1581	0.00754
89.0363	-0.000169561	89.0363	0.00744
88.9145	-0.00020493	88.9145	0.00733
88.7927	-0.000220234	88.7927	0.00736
88.6709	-0.000199845	88.6709	0.00749
88.549	-0.000190066	88.549	0.00755
88.4272	-0.000222874	88.4272	0.00745
88.3054	-0.000260511	88.3054	0.0073
88.1836	-0.000254416	88.1836	0.00727
88.0618	-0.000227107	88.0618	0.00739
87.9399	-0.000241237	87.9399	0.00751
87.8181	-0.000299097	87.8181	0.00752
87.6963	-0.000333029	87.6963	0.00747
87.5745	-0.000304629	87.5745	0.00747
87.4527	-0.000253731	87.4527	0.00751
87.3308	-0.000220802	87.3308	0.0075
87.209	-0.000179085	87.209	0.00742
87.0872	-9.88911e-05	87.0872	0.00737
86.9654	-3.56945e-05	86.9654	0.0074
86.8436	-7.20209e-05	86.8436	0.00743
86.7218	-0.000178755	86.7218	0.00739
86.5999	-0.000221555	86.5999	0.00733
86.4781	-0.000136637	86.4781	0.00735
86.3563	-2.84443e-05	86.3563	0.00744
86.2345	-3.40824e-05	86.2345	0.0075
86.1127	-0.00013792	86.1127	0.00747
85.9908	-0.000196561	85.9908	0.00742
85.869	-0.000133339	85.869	0.00747
85.7472	-3.06731e-05	85.7472	0.00763
85.6254	-9.70611e-06	85.6254	0.00777
85.5036	-7.66084e-05	85.5036	0.00772
85.3817	-0.000127614	85.3817	0.00753
85.2599	-7.79755e-05	85.2599	0.00733
85.1381	4.78822e-05	85.1381	0.00727
85.0163	0.000141864	85.0163	0.00733
84.8945	0.000108004	84.8945	0.00742
84.7727	-5.18473e-05	84.7727	0.0075
84.6508	-0.000230873	84.6508	0.0076
84.529	-0.000312441	84.529	0.0077
84.4072	-0.0002873	84.4072	0.00769
84.2854	-0.000252852	84.2854	0.00751
84.1636	-0.000278776	84.1636	0.00733
84.0417	-0.000312943	84.0417	0.00732
83.9199	-0.000267233	83.9199	0.00749
83.7981	-0.000166468	83.7981	0.00762
83.6763	-0.000134192	83.6763	0.00756
83.5545	-0.000217942	83.5545	0.00741
83.4326	-0.000301769	83.4326	0.0074
83.3108	-0.000242417	83.3108	0.00755
83.189	-5.09602e-05	83.189	0.0077
83.0672	0.000119028	83.0672	0.00773
82.9454	0.000147019	82.9454	0.00764
82.8236	5.35923e-05	82.8236	0.00757
82.7017	-6.41874e-05	82.7017	0.00756
82.5799	-0.000146012	82.5799	0.0076
82.4581	-0.000191867	82.4581	0.00762
82.3363	-0.000215644	82.3363	0.00761
82.2145	-0.000220086	82.2145	0.00761
82.0927	-0.00020852	82.0927	0.00762
81.9708	-0.000188868	81.9708	0.00764
81.849	-0.000162803	81.849	0.00765
81.7272	-0.000130002	81.7272	0.00762
81.6054	-0.000104223	81.6054	0.00761
81.4835	-0.000106374	81.4835	0.00768
81.3617	-0.000135458	81.3617	0.00779
81.2399	-0.000161688	81.2399	0.00779
81.1181	-0.000159251	81.1181	0.00758
80.9963	-0.000137883	80.9963	0.00731
80.8745	-0.000133027	80.8745	0.0072
80.7526	-0.000170397	80.7526	0.0073
80.6308	-0.000247021	80.6308	0.00745
80.509	-0.000337373	80.509	0.00749
80.3872	-0.000403886	80.3872	0.00744
80.2654	-0.000408865	80.2654	0.00745
80.1436	-0.000341887	80.1436	0.00752
80.0217	-0.000245879	80.0217	0.00753
79.8999	-0.000196048	79.8999	0.0074
79.7781	-0.000230591	79.7781	0.00726
79.6563	-0.000307011	79.6563	0.00723
79.5345	-0.000345283	79.5345	0.00732
79.4126	-0.000313986	79.4126	0.00745
79.2908	-0.000257828	79.2908	0.00756
79.169	-0.000239351	79.169	0.00763
79.0472	-0.000270855	79.0472	0.00766
78.9254	-0.000308505	78.9254	0.00762
78.8035	-0.0002973	78.8035	0.00753
78.6817	-0.000216868	78.6817	0.00746
78.5599	-0.000103359	78.5599	0.00748
78.4381	-3.65694e-05	78.4381	0.00755
78.3163	-8.01187e-05	78.3163	0.0076
78.1945	-0.000207615	78.1945	0.0076
78.0726	-0.00030158	78.0726	0.00755
77.9508	-0.00025826	77.9508	0.00748
77.829	-9.68104e-05	77.829	0.00742
77.7072	5.73047e-05	77.7072	0.0074
77.5854	0.000100343	77.5854	0.0074
77.4635	4.28354e-05	77.4635	0.00737
77.3417	-2.65945e-05	77.3417	0.00729
77.2199	-4.53546e-05	77.2199	0.00721
77.0981	-3.2079e-05	77.0981	0.00718
76.9763	-5.07281e-05	76.9763	0.00722
76.8544	-0.000131014	76.8544	0.00732
76.7326	-0.000224464	76.7326	0.00745
76.6108	-0.000248184	76.6108	0.00757
76.489	-0.000183095	76.489	0.00762
76.3672	-0.000109549	76.3672	0.00759
76.2454	-0.000113531	76.2454	0.00754
76.1235	-0.000173665	76.1235	0.00752
76.0017	-0.000196555	76.0017	0.00756
75.8799	-0.00016515	75.8799	0.00758
75.7581	-0.000174013	75.7581	0.00757
75.6363	-0.00027498	75.6363	0.00754
75.5144	-0.000362293	75.5144	0.00754
75.3926	-0.000299475	75.3926	0.00756
75.2708	-0.000123556	75.2708	0.00756
75.149	-1.61989e-05	75.149	0.00754
75.0272	-6.57019e-05	75.0272	0.00753
74.9053	-0.000161571	74.9053	0.00756
74.7835	-0.000167277	74.7835	0.00765
74.6617	-0.000105789	74.6617	0.00771
74.5399	-9.50324e-05	74.5399	0.0077
74.4181	-0.00015775	74.4181	0.00764
74.2963	-0.000193321	74.2963	0.00759
74.1744	-0.000125576	74.1744	0.00759
74.0526	5.29237e-06	74.0526	0.00758
73.9308	0.000108935	73.9308	0.00754
73.809	0.000138149	73.809	0.0075
73.6872	0.000100165	73.6872	0.00752
73.5653	3.22578e-05	73.5653	0.00758
73.4435	-1.04771e-05	73.4435	0.00758
73.3217	6.77765e-06	73.3217	0.00746
73.1999	4.44512e-05	73.1999	0.00732
73.0781	1.93608e-05	73.0781	0.00725
72.9562	-7.54483e-05	72.9562	0.00725
72.8344	-0.000128554	72.8344	0.00726
72.7126	-4.10948e-05	72.7126	0.00729
72.5908	0.000132493	72.5908	0.00738
72.469	0.000240177	72.469	0.00751
72.3471	0.000218595	72.3471	0.00759
72.2253	0.000156475	72.2253	0.00751
72.1035	0.000160217	72.1035	0.00735
71.9817	0.000219188	71.9817	0.00722
71.8599	0.000244373	71.8599	0.00725
71.7381	0.000204042	71.7381	0.00736
71.6162	0.00017168	71.6162	0.00741
71.4944	0.000240447	71.4944	0.00733
71.3726	0.000414532	71.3726	0.00723
71.2508	0.000589463	71.2508	0.00723
71.129	0.000640824	71.129	0.00734
71.0071	0.000551787	71.0071	0.00739
70.8853	0.000457702	70.8853	0.00729
70.7635	0.000529945	70.7635	0.00719
70.6417	0.000789882	70.6417	0.00726
70.5199	0.00107	70.5199	0.00746
70.398	0.00119	70.398	0.00759
70.2762	0.00117	70.2762	0.00753
70.1544	0.0012	70.1544	0.00737
70.0326	0.00136	70.0326	0.00731
69.9108	0.00156	69.9108	0.00738
69.7889	0.00165	69.7889	0.00747
69.6671	0.00159	69.6671	0.00749
69.5453	0.00155	69.5453	0.0075
69.4235	0.00163	69.4235	0.00757
69.3017	0.00181	69.3017	0.00767
69.1799	0.00197	69.1799	0.00768
69.058	0.00203	69.058	0.00756
68.9362	0.00203	68.9362	0.00743
68.8144	0.00205	68.8144	0.00743
68.6926	0.00214	68.6926	0.00755
68.5708	0.00227	68.5708	0.00764
68.4489	0.00235	68.4489	0.00762
68.3271	0.00232	68.3271	0.00754
68.2053	0.00223	68.2053	0.00754
68.0835	0.00214	68.0835	0.00762
67.9617	0.00208	67.9617	0.00769
67.8398	0.00201	67.8398	0.00769
67.718	0.00192	67.718	0.00767
67.5962	0.00192	67.5962	0.00766
67.4744	0.00207	67.4744	0.00767
67.3526	0.00231	67.3526	0.00766
67.2308	0.00246	67.2308	0.00761
67.1089	0.00237	67.1089	0.00754
66.9871	0.00206	66.9871	0.00745
66.8653	0.00167	66.8653	0.00743
66.7435	0.00131	66.7435	0.00748
66.6217	0.00103	66.6217	0.00756
66.4998	0.000836567	66.4998	0.00756
66.378	0.000723924	66.378	0.00745
66.2562	0.000688938	66.2562	0.00733
66.1344	0.000694163	66.1344	0.00728
66.0126	0.000680015	66.0126	0.0073
65.8907	0.000618426	65.8907	0.00735
65.7689	0.000549479	65.7689	0.00743
65.6471	0.000539126	65.6471	0.00751
65.5253	0.000590581	65.5253	0.00755
65.4035	0.000623551	65.4035	0.00751
65.2817	0.000566803	65.2817	0.00744
65.1598	0.000450717	65.1598	0.0074
65.038	0.000369492	65.038	0.00741
64.9162	0.000364719	64.9162	0.00748
64.7944	0.000401121	64.7944	0.00757
64.6726	0.000462049	64.6726	0.00759
64.5507	0.000599212	64.5507	0.00748
64.4289	0.000845321	64.4289	0.00736
64.3071	0.00113	64.3071	0.00744
64.1853	0.00137	64.1853	0.00767
64.0635	0.00157	64.0635	0.00773
63.9417	0.00181	63.9417	0.00754
63.8198	0.00209	63.8198	0.00752
63.698	0.00225	63.698	0.00786
63.5762	0.0022	63.5762	0.008
63.4544	0.00195	63.4544	0.00748
63.3326	0.00164	63.3326	0.00723
63.2107	0.00132	63.2107	0.00899
63.0889	0.000993403	63.0889	0.01284
62.9671	0.000702686	62.9671	0.01622
62.8453	0.000518712	62.8453	0.01632
62.7235	0.000429961	62.7235	0.01319
62.6016	0.000324674	62.6016	0.00967
62.4798	0.00013223	62.4798	0.00812
62.358	-6.95818e-05	62.358	0.00827
62.2362	-0.000146155	62.2362	0.00845
62.1144	-7.84428e-05	62.1144	0.008
61.9926	1.44076e-05	61.9926	0.00762
61.8707	2.05311e-05	61.8707	0.00783
61.7489	-4.73183e-05	61.7489	0.00818
61.6271	-9.13286e-05	61.6271	0.00809
61.5053	-4.58297e-05	61.5053	0.00769
61.3835	6.56752e-05	61.3835	0.00742
61.2616	0.0001634	61.2616	0.00743
61.1398	0.000178719	61.1398	0.00751
61.018	0.000107672	61.018	0.00754
60.8962	1.91372e-05	60.8962	0.00756
60.7744	-4.22683e-06	60.7744	0.00757
60.6525	4.63214e-05	60.6525	0.00756
60.5307	9.09387e-05	60.5307	0.00759
60.4089	5.79194e-05	60.4089	0.00773
60.2871	-2.06728e-05	60.2871	0.00787
60.1653	-4.77611e-05	60.1653	0.00786
60.0434	7.52114e-06	60.0434	0.00774
59.9216	6.34895e-05	59.9216	0.00768
59.7998	3.03871e-05	59.7998	0.0077
59.678	-7.67578e-05	59.678	0.00772
59.5562	-0.000165956	59.5562	0.00766
59.4344	-0.000187909	59.4344	0.00762
59.3125	-0.000185003	59.3125	0.00765
59.1907	-0.000221565	59.1907	0.00771
59.0689	-0.000301255	59.0689	0.00772
58.9471	-0.000365532	58.9471	0.00768
58.8253	-0.000352335	58.8253	0.00766
58.7034	-0.000249184	58.7034	0.00761
58.5816	-0.000111113	58.5816	0.0075
58.4598	-3.46003e-05	58.4598	0.00736
58.338	-8.40438e-05	58.338	0.00732
58.2162	-0.0002176	58.2162	0.00744
58.0944	-0.000301553	58.0944	0.00763
57.9725	-0.000230264	57.9725	0.00776
57.8507	-3.58086e-05	57.8507	0.00777
57.7289	0.000139169	57.7289	0.0077
57.6071	0.000180568	57.6071	0.00762
57.4853	0.00010156	57.4853	0.00758
57.3634	3.16741e-06	57.3634	0.00758
57.2416	-4.21546e-05	57.2416	0.00761
57.1198	-5.14718e-05	57.1198	0.00767
56.998	-8.38464e-05	56.998	0.00771
56.8762	-0.00015384	56.8762	0.00768
56.7544	-0.000209096	56.7544	0.00759
56.6325	-0.000194053	56.6325	0.00755
56.5107	-0.00011922	56.5107	0.00763
56.3889	-5.02785e-05	56.3889	0.0078
56.2671	-3.38563e-05	56.2671	0.00792
56.1453	-5.69055e-05	56.1453	0.00789
[truncated: 1,278 more rows]

## Sheet: Fig.2c XRD
XRD data
2.46	803.097	2.46	800	2.46	-316.586		2.46	504.404	2039.64	2.46	-316.586
2.48	791.506	2.48	808	2.48	-296.996		2.48	504.404	2047.64	2.48	-296.996
2.5	780.183	2.5	733	2.5	-360.673		2.5	504.404	1972.64	2.5	-360.673
2.52	769.122	2.52	758	2.52	-324.612		2.52	504.404	1997.64	2.52	-324.612
2.54	758.317	2.54	817	2.54	-254.806		2.54	504.404	2056.64	2.54	-254.806
2.56	747.762	2.56	775	2.56	-286.251		2.56	504.404	2014.64	2.56	-286.251
2.58	737.452	2.58	717	2.58	-333.942		2.58	504.404	1956.64	2.58	-333.942
2.6	727.385	2.6	775	2.6	-265.875		2.6	504.404	2014.64	2.6	-265.875
2.62	717.556	2.62	742	2.62	-289.046		2.62	504.404	1981.64	2.62	-289.046
2.64	707.962	2.64	783	2.64	-238.452		2.64	504.404	2022.64	2.64	-238.452
2.66	698.601	2.66	750	2.66	-262.091		2.66	504.404	1989.64	2.66	-262.091
2.68	689.469	2.68	700	2.68	-302.959		2.68	504.404	1939.64	2.68	-302.959
2.7	680.564	2.7	667	2.7	-327.054		2.7	504.404	1906.64	2.7	-327.054
2.72	671.885	2.72	550	2.72	-435.375		2.72	504.404	1789.64	2.72	-435.375
2.74	663.43	2.74	692	2.74	-284.92		2.74	504.404	1931.64	2.74	-284.92
2.76	655.196	2.76	667	2.76	-301.686		2.76	504.404	1906.64	2.76	-301.686
2.78	647.183	2.78	742	2.78	-218.673		2.78	504.404	1981.64	2.78	-218.673
2.8	639.389	2.8	608	2.8	-344.879		2.8	504.404	1847.64	2.8	-344.879
2.82	631.813	2.82	642	2.82	-303.303		2.82	504.404	1881.64	2.82	-303.303
2.84	624.454	2.84	650	2.84	-287.943		2.84	504.404	1889.64	2.84	-287.943
2.86	617.309	2.86	608	2.86	-322.799		2.86	504.404	1847.64	2.86	-322.799
2.88	610.379	2.88	725	2.88	-198.869		2.88	504.404	1964.64	2.88	-198.869
2.9	603.662	2.9	783	2.9	-134.151		2.9	504.404	2022.64	2.9	-134.151
2.92	597.156	2.92	600	2.92	-310.646		2.92	504.404	1839.64	2.92	-310.646
2.94	590.861	2.94	608	2.94	-296.35		2.94	504.404	1847.64	2.94	-296.35
2.96	584.774	2.96	567	2.96	-331.264		2.96	504.404	1806.64	2.96	-331.264
2.98	578.896	2.98	575	2.98	-317.385		2.98	504.404	1814.64	2.98	-317.385
3	573.223	3	658	3	-228.713		3	504.404	1897.64	3	-228.713
3.02	567.756	3.02	683	3.02	-198.245		3.02	504.404	1922.64	3.02	-198.245
3.04	562.491	3.04	450	3.04	-425.981		3.04	504.404	1689.64	3.04	-425.981
3.06	557.428	3.06	525	3.06	-345.918		3.06	504.404	1764.64	3.06	-345.918
3.08	552.564	3.08	550	3.08	-316.054		3.08	504.404	1789.64	3.08	-316.054
3.1	547.898	3.1	542	3.1	-319.388		3.1	504.404	1781.64	3.1	-319.388
3.12	543.428	3.12	450	3.12	-406.917		3.12	504.404	1689.64	3.12	-406.917
3.14	539.151	3.14	508	3.14	-344.64		3.14	504.404	1747.64	3.14	-344.64
3.16	535.065	3.16	592	3.16	-256.554		3.16	504.404	1831.64	3.16	-256.554
3.18	531.167	3.18	542	3.18	-302.657		3.18	504.404	1781.64	3.18	-302.657
3.2	527.457	3.2	658	3.2	-182.946		3.2	504.404	1897.64	3.2	-182.946
3.22	523.929	3.22	533	3.22	-304.419		3.22	504.404	1772.64	3.22	-304.419
3.24	520.583	3.24	383	3.24	-451.073		3.24	504.404	1622.64	3.24	-451.073
3.26	517.414	3.26	542	3.26	-288.904		3.26	504.404	1781.64	3.26	-288.904
3.28	514.421	3.28	500	3.28	-327.911		3.28	504.404	1739.64	3.28	-327.911
3.3	511.6	3.3	542	3.3	-283.089		3.3	504.404	1781.64	3.3	-283.089
3.32	508.947	3.32	550	3.32	-272.437		3.32	504.404	1789.64	3.32	-272.437
3.34	506.46	3.34	442	3.34	-377.949		3.34	504.404	1681.64	3.34	-377.949
3.36	504.134	3.36	525	3.36	-292.624		3.36	504.404	1764.64	3.36	-292.624
3.38	501.967	3.38	533	3.38	-282.457		3.38	504.404	1772.64	3.38	-282.457
3.4	499.956	3.4	583	3.4	-230.445		3.4	504.404	1822.64	3.4	-230.445
3.42	498.095	3.42	542	3.42	-269.585		3.42	504.404	1781.64	3.42	-269.585
3.44	496.382	3.44	442	3.44	-367.871		3.44	504.404	1681.64	3.44	-367.871
3.46	494.812	3.46	533	3.46	-275.302		3.46	504.404	1772.64	3.46	-275.302
3.48	493.382	3.48	483	3.48	-323.871		3.48	504.404	1722.64	3.48	-323.871
3.5	492.087	3.5	625	3.5	-180.577		3.5	504.404	1864.64	3.5	-180.577
3.52	490.924	3.52	608	3.52	-196.414		3.52	504.404	1847.64	3.52	-196.414
3.54	489.889	3.54	575	3.54	-228.378		3.54	504.404	1814.64	3.54	-228.378
3.56	488.976	3.56	542	3.56	-260.466		3.56	504.404	1781.64	3.56	-260.466
3.58	488.183	3.58	450	3.58	-351.672		3.58	504.404	1689.64	3.58	-351.672
3.6	487.504	3.6	408	3.6	-392.994		3.6	504.404	1647.64	3.6	-392.994
3.62	486.935	3.62	483	3.62	-317.425		3.62	504.404	1722.64	3.62	-317.425
3.64	486.473	3.64	600	3.64	-199.963		3.64	504.404	1839.64	3.64	-199.963
3.66	486.112	3.66	458	3.66	-341.602		3.66	504.404	1697.64	3.66	-341.602
3.68	485.849	3.68	442	3.68	-357.338		3.68	504.404	1681.64	3.68	-357.338
3.7	485.678	3.7	525	3.7	-274.168		3.7	504.404	1764.64	3.7	-274.168
3.72	485.595	3.72	558	3.72	-241.085		3.72	504.404	1797.64	3.72	-241.085
3.74	485.597	3.74	558	3.74	-241.087		3.74	504.404	1797.64	3.74	-241.087
3.76	485.678	3.76	450	3.76	-349.168		3.76	504.404	1689.64	3.76	-349.168
3.78	485.834	3.78	458	3.78	-341.324		3.78	504.404	1697.64	3.78	-341.324
3.8	486.061	3.8	517	3.8	-282.551		3.8	504.404	1756.64	3.8	-282.551
3.82	486.355	3.82	467	3.82	-332.844		3.82	504.404	1706.64	3.82	-332.844
3.84	486.71	3.84	575	3.84	-225.2		3.84	504.404	1814.64	3.84	-225.2
3.86	487.123	3.86	450	3.86	-350.613		3.86	504.404	1689.64	3.86	-350.613
3.88	487.589	3.88	475	3.88	-326.079		3.88	504.404	1714.64	3.88	-326.079
3.9	488.105	3.9	467	3.9	-334.595		3.9	504.404	1706.64	3.9	-334.595
3.92	488.665	3.92	342	3.92	-460.155		3.92	504.404	1581.64	3.92	-460.155
3.94	489.267	3.94	317	3.94	-485.756		3.94	504.404	1556.64	3.94	-485.756
3.96	489.905	3.96	483	3.96	-320.394		3.96	504.404	1722.64	3.96	-320.394
3.98	490.575	3.98	442	3.98	-362.065		3.98	504.404	1681.64	3.98	-362.065
4	491.274	4	375	4	-429.764		4	504.404	1614.64	4	-429.764
4.02	491.999	4.02	400	4.02	-405.488		4.02	504.404	1639.64	4.02	-405.488
4.04	492.743	4.04	517	4.04	-289.233		4.04	504.404	1756.64	4.04	-289.233
4.06	493.506	4.06	417	4.06	-389.995		4.06	504.404	1656.64	4.06	-389.995
4.08	494.281	4.08	450	4.08	-357.771		4.08	504.404	1689.64	4.08	-357.771
4.1	495.067	4.1	583	4.1	-225.556		4.1	504.404	1822.64	4.1	-225.556
4.12	495.858	4.12	483	4.12	-326.348		4.12	504.404	1722.64	4.12	-326.348
4.14	496.653	4.14	375	4.14	-435.143		4.14	504.404	1614.64	4.14	-435.143
4.16	497.448	4.16	542	4.16	-268.937		4.16	504.404	1781.64	4.16	-268.937
4.18	498.238	4.18	525	4.18	-286.728		4.18	504.404	1764.64	4.18	-286.728
4.2	499.022	4.2	525	4.2	-287.512		4.2	504.404	1764.64	4.2	-287.512
4.22	499.797	4.22	425	4.22	-388.286		4.22	504.404	1664.64	4.22	-388.286
4.24	500.558	4.24	525	4.24	-289.048		4.24	504.404	1764.64	4.24	-289.048
4.26	501.305	4.26	475	4.26	-339.794		4.26	504.404	1714.64	4.26	-339.794
4.28	502.033	4.28	492	4.28	-323.522		4.28	504.404	1731.64	4.28	-323.522
4.3	502.741	4.3	542	4.3	-274.23		4.3	504.404	1781.64	4.3	-274.23
4.32	503.426	4.32	475	4.32	-341.915		4.32	504.404	1714.64	4.32	-341.915
4.34	504.086	4.34	425	4.34	-392.576		4.34	504.404	1664.64	4.34	-392.576
4.36	504.721	4.36	500	4.36	-318.21		4.36	504.404	1739.64	4.36	-318.21
4.38	505.328	4.38	500	4.38	-318.818		4.38	504.404	1739.64	4.38	-318.818
4.4	505.908	4.4	508	4.4	-311.397		4.4	504.404	1747.64	4.4	-311.397
4.42	506.461	4.42	533	4.42	-286.95		4.42	504.404	1772.64	4.42	-286.95
4.44	506.989	4.44	475	4.44	-345.479		4.44	504.404	1714.64	4.44	-345.479
4.46	507.499	4.46	625	4.46	-195.989		4.46	504.404	1864.64	4.46	-195.989
4.48	507.999	4.48	425	4.48	-396.489		4.48	504.404	1664.64	4.48	-396.489
4.5	508.501	4.5	550	4.5	-271.991		4.5	504.404	1789.64	4.5	-271.991
4.52	509.021	4.52	475	4.52	-347.51		4.52	504.404	1714.64	4.52	-347.51
4.54	509.583	4.54	567	4.54	-256.072		4.54	504.404	1806.64	4.54	-256.072
4.56	510.22	4.56	433	4.56	-390.71		4.56	504.404	1672.64	4.56	-390.71
4.58	510.98	4.58	575	4.58	-249.47		4.58	504.404	1814.64	4.58	-249.47
4.6	511.924	4.6	592	4.6	-233.414		4.6	504.404	1831.64	4.6	-233.414
4.62	513.134	4.62	567	4.62	-259.623		4.62	504.404	1806.64	4.62	-259.623
4.64	514.714	4.64	525	4.64	-303.204		4.64	504.404	1764.64	4.64	-303.204
4.66	516.797	4.66	550	4.66	-280.287		4.66	504.404	1789.64	4.66	-280.287
4.68	519.546	4.68	642	4.68	-191.036		4.68	504.404	1881.64	4.68	-191.036
4.7	523.158	4.7	583	4.7	-253.647		4.7	504.404	1822.64	4.7	-253.647
4.72	527.862	4.72	625	4.72	-216.352		4.72	504.404	1864.64	4.72	-216.352
4.74	533.924	4.74	708	4.74	-139.413		4.74	504.41	1947.64	4.74	-139.413
4.76	541.636	4.76	733	4.76	-122.126		4.76	504.49	1972.64	4.76	-122.126
4.78	551.314	4.78	733	4.78	-131.804		4.78	504.58	1972.64	4.78	-131.804
4.8	563.285	4.8	642	4.8	-234.774		4.8	504.608	1881.64	4.8	-234.774
4.82	577.867	4.82	775	4.82	-116.356		4.82	504.632	2014.64	4.82	-116.356
4.84	595.354	4.84	867	4.84	-41.8438		4.84	504.659	2106.64	4.84	-41.8438
4.86	615.991	4.86	717	4.86	-212.481		4.86	504.691	1956.64	4.86	-212.481
4.88	639.944	4.88	783	4.88	-170.434		4.88	504.73	2022.64	4.88	-170.434
4.9	667.276	4.9	592	4.9	-388.766		4.9	504.778	1831.64	4.9	-388.766
4.92	697.919	4.92	867	4.92	-144.409		4.92	504.836	2106.64	4.92	-144.409
4.94	731.648	4.94	750	4.94	-295.138		4.94	504.91	1989.64	4.94	-295.138
4.96	768.064	4.96	817	4.96	-264.554		4.96	505.004	2056.64	4.96	-264.554
4.98	806.586	4.98	1008	4.98	-112.076		4.98	505.127	2247.64	4.98	-112.076
5	846.452	5	1000	5	-159.942		5	505.291	2239.64	5	-159.942
5.02	886.733	5.02	1008	5.02	-192.223		5.02	505.519	2247.64	5.02	-192.223
5.04	926.358	5.04	967	5.04	-272.848		5.04	505.847	2206.64	5.04	-272.848
5.06	964.155	5.06	1042	5.06	-235.645		5.06	506.343	2281.64	5.06	-235.645
5.08	998.901	5.08	1092	5.08	-220.391		5.08	507.14	2331.64	5.08	-220.391
5.1	1029.38	5.1	1058	5.1	-284.865		5.1	508.549	2297.64	5.1	-284.865
5.12	1054.43	5.12	950	5.12	-417.924		5.12	511.812	2189.64	5.12	-417.924
5.14	1073.07	5.14	1033	5.14	-353.559		5.14	525.909	2272.64	5.14	-353.559
5.16	1084.49	5.16	1217	5.16	-180.976		5.16	579.539	2456.64	5.16	-180.976
5.18	1088.15	5.18	975	5.18	-426.644		5.18	645.194	2214.64	5.18	-426.644
5.2	1083.86	5.2	983	5.2	-414.349		5.2	601.013	2222.64	5.2	-414.349
5.22	1071.71	5.22	1092	5.22	-293.204		5.22	535.809	2331.64	5.22	-293.204
5.24	1052.15	5.24	833	5.24	-532.644		5.24	513.951	2072.64	5.24	-532.644
5.26	1025.9	5.26	983	5.26	-356.388		5.26	509.171	2222.64	5.26	-356.388
5.28	993.897	5.28	1100	5.28	-207.386		5.28	507.453	2339.64	5.28	-207.386
5.3	957.26	5.3	1075	5.3	-195.749		5.3	506.528	2314.64	5.3	-195.749
5.32	917.193	5.32	875	5.32	-355.683		5.32	505.965	2114.64	5.32	-355.683
5.34	874.928	5.34	858	5.34	-330.417		5.34	505.599	2097.64	5.34	-330.417
5.36	831.661	5.36	842	5.36	-303.151		5.36	505.348	2081.64	5.36	-303.151
5.38	788.504	5.38	800	5.38	-301.993		5.38	505.168	2039.64	5.38	-301.993
5.4	746.435	5.4	592	5.4	-467.924		5.4	505.035	1831.64	5.4	-467.924
5.42	706.274	5.42	608	5.42	-411.763		5.42	504.934	1847.64	5.42	-411.763
5.44	668.663	5.44	567	5.44	-415.153		5.44	504.855	1806.64	5.44	-415.153
5.46	634.061	5.46	642	5.46	-305.551		5.46	504.793	1881.64	5.46	-305.551
5.48	602.75	5.48	458	5.48	-458.239		5.48	504.742	1697.64	5.48	-458.239
5.5	574.848	5.5	567	5.5	-321.338		5.5	504.701	1806.64	5.5	-321.338
5.52	550.335	5.52	525	5.52	-338.825		5.52	504.667	1764.64	5.52	-338.825
5.54	529.076	5.54	625	5.54	-217.566		5.54	504.639	1864.64	5.54	-217.566
5.56	510.851	5.56	442	5.56	-382.341		5.56	504.615	1681.64	5.56	-382.341
5.58	495.38	5.58	500	5.58	-308.87		5.58	504.594	1739.64	5.58	-308.87
5.6	482.351	5.6	475	5.6	-320.841		5.6	504.52	1714.64	5.6	-320.841
5.62	471.439	5.62	350	5.62	-434.929		5.62	504.423	1589.64	5.62	-434.929
5.64	462.325	5.64	508	5.64	-267.815		5.64	504.404	1747.64	5.64	-267.815
5.66	454.71	5.66	425	5.66	-343.2		5.66	504.404	1664.64	5.66	-343.2
5.68	448.319	5.68	425	5.68	-336.809		5.68	504.404	1664.64	5.68	-336.809
5.7	442.913	5.7	467	5.7	-289.402		5.7	504.404	1706.64	5.7	-289.402
5.72	438.284	5.72	333	5.72	-418.774		5.72	504.404	1572.64	5.72	-418.774
5.74	434.26	5.74	483	5.74	-264.749		5.74	504.404	1722.64	5.74	-264.749
5.76	430.699	5.76	442	5.76	-302.189		5.76	504.404	1681.64	5.76	-302.189
5.78	427.49	5.78	425	5.78	-315.98		5.78	504.404	1664.64	5.78	-315.98
5.8	424.545	5.8	367	5.8	-371.035		5.8	504.404	1606.64	5.8	-371.035
5.82	421.795	5.82	450	5.82	-285.285		5.82	504.404	1689.64	5.82	-285.285
5.84	419.19	5.84	375	5.84	-357.68		5.84	504.404	1614.64	5.84	-357.68
5.86	416.692	5.86	350	5.86	-380.182		5.86	504.404	1589.64	5.86	-380.182
5.88	414.275	5.88	283	5.88	-444.764		5.88	504.404	1522.64	5.88	-444.764
5.9	411.918	5.9	475	5.9	-250.408		5.9	504.404	1714.64	5.9	-250.408
5.92	409.61	5.92	425	5.92	-298.1		5.92	504.404	1664.64	5.92	-298.1
5.94	407.341	5.94	408	5.94	-312.831		5.94	504.404	1647.64	5.94	-312.831
5.96	405.106	5.96	475	5.96	-243.596		5.96	504.404	1714.64	5.96	-243.596
5.98	402.901	5.98	533	5.98	-183.391		5.98	504.404	1772.64	5.98	-183.391
6	400.725	6	467	6	-247.215		6	504.404	1706.64	6	-247.215
6.02	398.576	6.02	350	6.02	-362.066		6.02	504.404	1589.64	6.02	-362.066
6.04	396.455	6.04	258	6.04	-451.945		6.04	504.404	1497.64	6.04	-451.945
6.06	394.361	6.06	358	6.06	-349.851		6.06	504.404	1597.64	6.06	-349.851
6.08	392.296	6.08	375	6.08	-330.786		6.08	504.404	1614.64	6.08	-330.786
6.1	390.259	6.1	408	6.1	-295.749		6.1	504.404	1647.64	6.1	-295.749
6.12	388.253	6.12	475	6.12	-226.743		6.12	504.404	1714.64	6.12	-226.743
6.14	386.277	6.14	383	6.14	-316.767		6.14	504.404	1622.64	6.14	-316.767
6.16	384.333	6.16	283	6.16	-414.823		6.16	504.404	1522.64	6.16	-414.823
6.18	382.421	6.18	358	6.18	-337.911		6.18	504.404	1597.64	6.18	-337.911
6.2	380.543	6.2	383	6.2	-311.033		6.2	504.404	1622.64	6.2	-311.033
6.22	378.699	6.22	408	6.22	-284.189		6.22	504.404	1647.64	6.22	-284.189
6.24	376.892	6.24	358	6.24	-332.382		6.24	504.404	1597.64	6.24	-332.382
6.26	375.122	6.26	433	6.26	-255.611		6.26	504.404	1672.64	6.26	-255.611
6.28	373.39	6.28	408	6.28	-278.879		6.28	504.404	1647.64	6.28	-278.879
6.3	371.697	6.3	308	6.3	-377.187		6.3	504.404	1547.64	6.3	-377.187
6.32	370.044	6.32	433	6.32	-250.534		6.32	504.404	1672.64	6.32	-250.534
6.34	368.432	6.34	367	6.34	-314.921		6.34	504.404	1606.64	6.34	-314.921
6.36	366.861	6.36	383	6.36	-297.351		6.36	504.404	1622.64	6.36	-297.351
6.38	365.333	6.38	400	6.38	-278.822		6.38	504.404	1639.64	6.38	-278.822
6.4	363.847	6.4	333	6.4	-344.337		6.4	504.404	1572.64	6.4	-344.337
6.42	362.406	6.42	383	6.42	-292.896		6.42	504.404	1622.64	6.42	-292.896
6.44	361.009	6.44	433	6.44	-241.498		6.44	504.404	1672.64	6.44	-241.498
6.46	359.657	6.46	342	6.46	-331.146		6.46	504.404	1581.64	6.46	-331.146
6.48	358.35	6.48	367	6.48	-304.84		6.48	504.404	1606.64	6.48	-304.84
6.5	357.09	6.5	325	6.5	-345.58		6.5	504.404	1564.64	6.5	-345.58
6.52	355.877	6.52	317	6.52	-352.367		6.52	504.404	1556.64	6.52	-352.367
6.54	354.711	6.54	467	6.54	-201.201		6.54	504.404	1706.64	6.54	-201.201
6.56	353.594	6.56	450	6.56	-217.084		6.56	504.404	1689.64	6.56	-217.084
6.58	352.525	6.58	417	6.58	-249.015		6.58	504.404	1656.64	6.58	-249.015
6.6	351.506	6.6	342	6.6	-322.996		6.6	504.404	1581.64	6.6	-322.996
6.62	350.537	6.62	350	6.62	-314.027		6.62	504.404	1589.64	6.62	-314.027
6.64	349.62	6.64	392	6.64	-271.11		6.64	504.404	1631.64	6.64	-271.11
6.66	348.755	6.66	375	6.66	-287.245		6.66	504.404	1614.64	6.66	-287.245
6.68	347.945	6.68	350	6.68	-311.434		6.68	504.404	1589.64	6.68	-311.434
6.7	347.189	6.7	483	6.7	-177.679		6.7	504.404	1722.64	6.7	-177.679
6.72	346.492	6.72	275	6.72	-384.982		6.72	504.404	1514.64	6.72	-384.982
6.74	345.855	6.74	408	6.74	-251.344		6.74	504.404	1647.64	6.74	-251.344
6.76	345.28	6.76	350	6.76	-308.77		6.76	504.404	1589.64	6.76	-308.77
6.78	344.772	6.78	383	6.78	-275.262		6.78	504.404	1622.64	6.78	-275.262
6.8	344.334	6.8	375	6.8	-282.824		6.8	504.443	1614.64	6.8	-282.824
6.82	343.97	6.82	392	6.82	-265.46		6.82	504.604	1631.64	6.82	-265.46
6.84	343.686	6.84	350	6.84	-307.176		6.84	504.729	1589.64	6.84	-307.176
6.86	343.486	6.86	358	6.86	-298.975		6.86	504.778	1597.64	6.86	-298.975
6.88	343.375	6.88	350	6.88	-306.864		6.88	504.821	1589.64	6.88	-306.864
6.9	343.358	6.9	325	6.9	-331.848		6.9	504.873	1564.64	6.9	-331.848
6.92	343.442	6.92	242	6.92	-414.931		6.92	504.937	1481.64	6.92	-414.931
6.94	343.629	6.94	308	6.94	-349.119		6.94	505.012	1547.64	6.94	-349.119
6.96	343.923	6.96	392	6.96	-265.413		6.96	505.102	1631.64	6.96	-265.413
6.98	344.327	6.98	517	6.98	-140.817		6.98	505.213	1756.64	6.98	-140.817
7	344.84	7	367	7	-291.33		7	505.353	1606.64	7	-291.33
7.02	345.461	7.02	383	7.02	-275.951		7.02	505.533	1622.64	7.02	-275.951
7.04	346.186	7.04	367	7.04	-292.675		7.04	505.77	1606.64	7.04	-292.675
7.06	347.006	7.06	317	7.06	-343.496		7.06	506.09	1556.64	7.06	-343.496
7.08	347.914	7.08	333	7.08	-328.403		7.08	506.535	1572.64	7.08	-328.403
7.1	348.895	7.1	267	7.1	-395.384		7.1	507.183	1506.64	7.1	-395.384
7.12	349.933	7.12	350	7.12	-313.423		7.12	508.176	1589.64	7.12	-313.423
7.14	351.012	7.14	358	7.14	-306.502		7.14	509.808	1597.64	7.14	-306.502
7.16	352.111	7.16	350	7.16	-315.6		7.16	512.818	1589.64	7.16	-315.6
7.18	353.208	7.18	392	7.18	-274.697		7.18	521.138	1631.64	7.18	-274.697
7.2	354.282	7.2	367	7.2	-300.771		7.2	559.765	1606.64	7.2	-300.771
7.22	355.311	7.22	433	7.22	-235.801		7.22	673.352	1672.64	7.22	-235.801
7.24	356.277	7.24	275	7.24	-394.766		7.24	743.005	1514.64	7.24	-394.766
7.26	357.16	7.26	408	7.26	-262.65		7.26	646.522	1647.64	7.26	-262.65
7.28	357.949	7.28	358	7.28	-313.439		7.28	550.686	1597.64	7.28	-313.439
7.3	358.633	7.3	342	7.3	-330.122		7.3	521.063	1581.64	7.3	-330.122
7.32	359.207	7.32	400	7.32	-272.696		7.32	516.579	1639.64	7.32	-272.696
7.34	359.672	7.34	292	7.34	-381.161		7.34	514.092	1531.64	7.34	-381.161
7.36	360.034	7.36	333	7.36	-340.524		7.36	510.162	1572.64	7.36	-340.524
7.38	360.304	7.38	433	7.38	-240.794		7.38	507.697	1672.64	7.38	-240.794
7.4	360.498	7.4	408	7.4	-265.988		7.4	506.679	1647.64	7.4	-265.988
7.42	360.634	7.42	392	7.42	-282.124		7.42	506.156	1631.64	7.42	-282.124
7.44	360.732	7.44	350	7.44	-324.221		7.44	505.808	1589.64	7.44	-324.221
7.46	360.812	7.46	342	7.46	-332.302		7.46	505.557	1581.64	7.46	-332.302
7.48	360.897	7.48	475	7.48	-199.387		7.48	505.369	1714.64	7.48	-199.387
7.5	361.005	7.5	400	7.5	-274.495		7.5	505.224	1639.64	7.5	-274.495
7.52	361.155	7.52	267	7.52	-407.645		7.52	505.109	1506.64	7.52	-407.645
7.54	361.362	7.54	358	7.54	-316.852		7.54	505.017	1597.64	7.54	-316.852
7.56	361.638	7.56	408	7.56	-267.128		7.56	504.943	1647.64	7.56	-267.128
7.58	361.994	7.58	367	7.58	-308.484		7.58	504.881	1606.64	7.58	-308.484
7.6	362.436	7.6	375	7.6	-300.925		7.6	504.829	1614.64	7.6	-300.925
7.62	362.967	7.62	300	7.62	-376.457		7.62	504.785	1539.64	7.62	-376.457
7.64	363.59	7.64	350	7.64	-327.08		7.64	504.733	1589.64	7.64	-327.08
7.66	364.303	7.66	350	7.66	-327.793		7.66	504.577	1589.64	7.66	-327.793
7.68	365.103	7.68	325	7.68	-353.593		7.68	504.441	1564.64	7.68	-353.593
7.7	365.986	7.7	433	7.7	-246.476		7.7	504.413	1672.64	7.7	-246.476
7.72	366.946	7.72	383	7.72	-297.436		7.72	504.412	1622.64	7.72	-297.436
7.74	367.978	7.74	283	7.74	-398.468		7.74	504.41	1522.64	7.74	-398.468
7.76	369.075	7.76	350	7.76	-332.565		7.76	504.407	1589.64	7.76	-332.565
7.78	370.231	7.78	350	7.78	-333.72		7.78	504.405	1589.64	7.78	-333.72
7.8	371.44	7.8	275	7.8	-409.929		7.8	504.404	1514.64	7.8	-409.929
7.82	372.696	7.82	433	7.82	-253.186		7.82	504.404	1672.64	7.82	-253.186
7.84	373.995	7.84	417	7.84	-270.485		7.84	504.404	1656.64	7.84	-270.485
7.86	375.332	7.86	417	7.86	-271.822		7.86	504.404	1656.64	7.86	-271.822
7.88	376.704	7.88	392	7.88	-298.194		7.88	504.404	1631.64	7.88	-298.194
7.9	378.108	7.9	325	7.9	-366.598		7.9	504.404	1564.64	7.9	-366.598
7.92	379.542	7.92	383	7.92	-310.031		7.92	504.404	1622.64	7.92	-310.031
7.94	381.003	7.94	358	7.94	-336.493		7.94	504.404	1597.64	7.94	-336.493
7.96	382.492	7.96	283	7.96	-412.982		7.96	504.404	1522.64	7.96	-412.982
7.98	384.009	7.98	392	7.98	-305.499		7.98	504.404	1631.64	7.98	-305.499
8	385.555	8	425	8	-274.044		8	504.404	1664.64	8	-274.044
8.02	387.132	8.02	417	8.02	-283.621		8.02	504.404	1656.64	8.02	-283.621
8.04	388.744	8.04	375	8.04	-327.234		8.04	504.404	1614.64	8.04	-327.234
8.06	390.399	8.06	417	8.06	-286.888		8.06	504.404	1656.64	8.06	-286.888
8.08	392.105	8.08	367	8.08	-338.595		8.08	504.404	1606.64	8.08	-338.595
8.1	393.877	8.1	400	8.1	-307.367		8.1	504.404	1639.64	8.1	-307.367
8.12	395.735	8.12	367	8.12	-342.225		8.12	504.404	1606.64	8.12	-342.225
8.14	397.708	8.14	467	8.14	-244.198		8.14	504.404	1706.64	8.14	-244.198
8.16	399.834	8.16	400	8.16	-313.323		8.16	504.404	1639.64	8.16	-313.323
8.18	402.166	8.18	467	8.18	-248.656		8.18	504.404	1706.64	8.18	-248.656
8.2	404.777	8.2	450	8.2	-268.266		8.2	504.404	1689.64	8.2	-268.266
8.22	407.761	8.22	475	8.22	-246.251		8.22	504.404	1714.64	8.22	-246.251
8.24	411.245	8.24	450	8.24	-274.734		8.24	504.404	1689.64	8.24	-274.734
8.26	415.388	8.26	417	8.26	-311.878		8.26	504.404	1656.64	8.26	-311.878
8.28	420.396	8.28	400	8.28	-333.885		8.28	504.404	1639.64	8.28	-333.885
8.3	426.522	8.3	692	8.3	-48.012		8.3	504.404	1931.64	8.3	-48.012
8.32	434.081	8.32	592	8.32	-155.571		8.32	504.404	1831.64	8.32	-155.571
8.34	443.448	8.34	592	8.34	-164.938		8.34	504.404	1831.64	8.34	-164.938
8.36	455.068	8.36	575	8.36	-193.558		8.36	504.404	1814.64	8.36	-193.558
8.38	469.456	8.38	450	8.38	-332.945		8.38	504.404	1689.64	8.38	-332.945
8.4	487.19	8.4	567	8.4	-233.68		8.4	504.404	1806.64	8.4	-233.68
8.42	508.913	8.42	667	8.42	-155.403		8.42	504.404	1906.64	8.42	-155.403
8.44	535.307	8.44	692	8.44	-156.797		8.44	504.404	1931.64	8.44	-156.797
8.46	567.083	8.46	542	8.46	-338.573		8.46	504.517	1781.64	8.46	-338.573
8.48	604.944	8.48	750	8.48	-168.434		8.48	505.827	1989.64	8.48	-168.434
8.5	649.553	8.5	717	8.5	-246.043		8.5	507.38	1956.64	8.5	-246.043
8.52	701.49	8.52	533	8.52	-481.979		8.52	508.182	1772.64	8.52	-481.979
8.54	761.199	8.54	742	8.54	-332.689		8.54	508.605	1981.64	8.54	-332.689
8.56	828.943	8.56	825	8.56	-317.433		8.56	509.103	2064.64	8.56	-317.433
8.58	904.746	8.58	858	8.58	-360.235		8.58	509.695	2097.64	8.58	-360.235
8.6	988.346	8.6	908	8.6	-393.835		8.6	510.407	2147.64	8.6	-393.835
8.62	1079.16	8.62	1100	8.62	-292.645		8.62	511.272	2339.64	8.62	-292.645
8.64	1176.23	8.64	1075	8.64	-414.719		8.64	512.339	2314.64	8.64	-414.719
8.66	1278.25	8.66	1117	8.66	-474.741		8.66	513.674	2356.64	8.66	-474.741
8.68	1383.54	8.68	1017	8.68	-680.028		8.68	515.377	2256.64	8.68	-680.028
8.7	1490.06	8.7	1342	8.7	-461.551		8.7	517.594	2581.64	8.7	-461.551
8.72	1595.49	8.72	1475	8.72	-433.981		8.72	520.557	2714.64	8.72	-433.981
8.74	1697.27	8.74	1392	8.74	-618.755		8.74	524.639	2631.64	8.74	-618.755
8.76	1792.67	8.76	1792	8.76	-314.16		8.76	530.482	3031.64	8.76	-314.16
8.78	1878.94	8.78	1775	8.78	-417.433		8.78	539.255	3014.64	8.78	-417.433
8.8	1953.4	8.8	1808	8.8	-458.89		8.8	553.279	3047.64	8.8	-458.89
8.82	2013.57	8.82	1967	8.82	-360.057		8.82	577.829	3206.64	8.82	-360.057
8.84	2057.34	8.84	1975	8.84	-395.827		8.84	633.739	3214.64	8.84	-395.827
8.86	2083.11	8.86	2033	8.86	-363.6		8.86	869.081	3272.64	8.86	-363.6
8.88	2089.93	8.88	1975	8.88	-428.421		8.88	1750.58	3214.64	8.88	-428.421
8.9	2077.57	8.9	2258	8.9	-133.058		8.9	2879.4	3497.64	8.9	-133.058
8.92	2046.53	8.92	2233	8.92	-127.023		8.92	2457.5	3472.64	8.92	-127.023
8.94	1998.04	8.94	2208	8.94	-103.529		8.94	1353.59	3447.64	8.94	-103.529
8.96	1933.9	8.96	2375	8.96	127.615		8.96	763.945	3614.64	8.96	127.615
8.98	1856.36	8.98	2208	8.98	38.1464		8.98	610.397	3447.64	8.98	38.1464
9	1768.02	9	1750	9	-331.505		9	567.97	2989.64	9	-331.505
9.02	1671.58	9.02	2133	9.02	147.931		9.02	547.747	3372.64	9.02	147.931
9.04	1569.81	9.04	1817	9.04	-66.3003		9.04	535.842	3056.64	9.04	-66.3003
9.06	1465.38	9.06	1850	9.06	71.1328		9.06	528.234	3089.64	9.06	71.1328
9.08	1360.76	9.08	1617	9.08	-57.2527		9.08	523.083	2856.64	9.08	-57.2527
9.1	1258.19	9.1	1467	9.1	-104.678		9.1	519.437	2706.64	9.1	-104.678
9.12	1159.55	9.12	1217	9.12	-256.044		9.12	516.761	2456.64	9.12	-256.044
9.14	1066.41	9.14	1092	9.14	-287.898		9.14	514.741	2331.64	9.14	-287.898
9.16	979.924	9.16	992	9.16	-301.414		9.16	513.178	2231.64	9.16	-301.414
9.18	900.91	9.18	725	9.18	-489.399		9.18	511.944	1964.64	9.18	-489.399
9.2	829.825	9.2	858	9.2	-285.315		9.2	510.953	2097.64	9.2	-285.315
9.22	766.818	9.22	792	9.22	-288.307		9.22	510.145	2031.64	9.22	-288.307
9.24	711.768	9.24	675	9.24	-350.258		9.24	509.478	1914.64	9.24	-350.258
9.26	664.34	9.26	500	9.26	-477.83		9.26	508.921	1739.64	9.26	-477.83
9.28	624.031	9.28	525	9.28	-412.52		9.28	508.451	1764.64	9.28	-412.52
9.3	590.225	9.3	467	9.3	-436.715		9.3	508.05	1706.64	9.3	-436.715
9.32	562.241	9.32	392	9.32	-483.731		9.32	506.854	1631.64	9.32	-483.731
9.34	539.369	9.34	525	9.34	-327.858		9.34	505.18	1764.64	9.34	-327.858
9.36	520.906	9.36	375	9.36	-459.396		9.36	504.469	1614.64	9.36	-459.396
9.38	506.184	9.38	392	9.38	-427.673		9.38	504.404	1631.64	9.38	-427.673
9.4	494.584	9.4	425	9.4	-383.074		9.4	504.404	1664.64	9.4	-383.074
9.42	485.552	9.42	400	9.42	-399.042		9.42	504.404	1639.64	9.42	-399.042
9.44	478.602	9.44	475	9.44	-317.091		9.44	504.404	1714.64	9.44	-317.091
9.46	473.316	9.46	375	9.46	-411.806		9.46	504.404	1614.64	9.46	-411.806
9.48	469.348	9.48	500	9.48	-282.838		9.48	504.404	1739.64	9.48	-282.838
9.5	466.41	9.5	508	9.5	-271.9		9.5	504.404	1747.64	9.5	-271.9
9.52	464.274	9.52	358	9.52	-419.764		9.52	504.404	1597.64	9.52	-419.764
9.54	462.761	9.54	500	9.54	-276.251		9.54	504.404	1739.64	9.54	-276.251
9.56	461.736	9.56	500	9.56	-275.226		9.56	504.404	1739.64	9.56	-275.226
9.58	461.103	9.58	433	9.58	-341.592		9.58	504.404	1672.64	9.58	-341.592
9.6	460.794	9.6	442	9.6	-332.284		9.6	504.404	1681.64	9.6	-332.284
9.62	460.774	9.62	525	9.62	-249.264		9.62	504.404	1764.64	9.62	-249.264
9.64	461.03	9.64	492	9.64	-282.52		9.64	504.404	1731.64	9.64	-282.52
9.66	461.572	9.66	433	9.66	-342.062		9.66	504.404	1672.64	9.66	-342.062
9.68	462.43	9.68	483	9.68	-292.919		9.68	504.404	1722.64	9.68	-292.919
9.7	463.655	9.7	533	9.7	-244.144		9.7	504.404	1772.64	9.7	-244.144
9.72	465.317	9.72	592	9.72	-186.807		9.72	504.404	1831.64	9.72	-186.807
9.74	467.507	9.74	467	9.74	-313.997		9.74	504.404	1706.64	9.74	-313.997
9.76	470.333	9.76	567	9.76	-216.823		9.76	504.404	1806.64	9.76	-216.823
9.78	473.923	9.78	600	9.78	-187.413		9.78	504.404	1839.64	9.78	-187.413
9.8	478.422	9.8	533	9.8	-258.911		9.8	504.404	1772.64	9.8	-258.911
9.82	483.984	9.82	508	9.82	-289.473		9.82	504.404	1747.64	9.82	-289.473
9.84	490.774	9.84	550	9.84	-254.264		9.84	504.404	1789.64	9.84	-254.264
9.86	498.961	9.86	508	9.86	-304.451		9.86	504.406	1747.64	9.86	-304.451
9.88	508.708	9.88	492	9.88	-330.198		9.88	504.426	1731.64	9.88	-330.198
9.9	520.166	9.9	550	9.9	-283.656		9.9	504.451	1789.64	9.9	-283.656
9.92	533.461	9.92	600	9.92	-246.951		9.92	504.466	1839.64	9.92	-246.951
9.94	548.685	9.94	625	9.94	-237.174		9.94	504.474	1864.64	9.94	-237.174
9.96	565.881	9.96	417	9.96	-462.371		9.96	504.483	1656.64	9.96	-462.371
9.98	585.037	9.98	567	9.98	-331.527		9.98	504.493	1806.64	9.98	-331.527
10	606.068	10	650	10	-269.558		10	504.505	1889.64	10	-269.558
10.02	628.811	10.02	708	10.02	-234.301		10.02	504.519	1947.64	10.02	-234.301
10.04	653.02	10.04	875	10.04	-91.5099		10.04	504.536	2114.64	10.04	-91.5099
10.06	678.36	10.06	667	10.06	-324.85		10.06	504.558	1906.64	10.06	-324.85
10.08	704.411	10.08	825	10.08	-192.901		10.08	504.586	2064.64	10.08	-192.901
10.1	730.675	10.1	700	10.1	-344.165		10.1	504.622	1939.64	10.1	-344.165
10.12	756.584	10.12	883	10.12	-187.073		10.12	504.67	2122.64	10.12	-187.073
10.14	781.516	10.14	842	10.14	-253.006		10.14	504.735	2081.64	10.14	-253.006
10.16	804.816	10.16	908	10.16	-210.306		10.16	504.829	2147.64	10.16	-210.306
10.18	825.819	10.18	750	10.18	-389.308		10.18	504.967	1989.64	10.18	-389.308
10.2	843.877	10.2	958	10.2	-199.366		10.2	505.187	2197.64	10.2	-199.366
10.22	858.396	10.22	800	10.22	-371.885		10.22	505.566	2039.64	10.22	-371.885
10.24	868.869	10.24	850	10.24	-332.359		10.24	506.384	2089.64	10.24	-332.359
10.26	874.916	10.26	917	10.26	-271.405		10.26	509.637	2156.64	10.26	-271.405
10.28	876.309	10.28	967	10.28	-222.799		10.28	522.491	2206.64	10.28	-222.799
10.3	872.998	10.3	992	10.3	-194.487		10.3	541.693	2231.64	10.3	-194.487
10.32	865.113	10.32	875	10.32	-303.602		10.32	538.083	2114.64	10.32	-303.602
10.34	852.952	10.34	742	10.34	-424.442		10.34	522.444	1981.64	10.34	-424.442
10.36	836.958	10.36	800	10.36	-350.448		10.36	511.027	2039.64	10.36	-350.448
10.38	817.68	10.38	700	10.38	-431.17		10.38	507.383	1939.64	10.38	-431.17
10.4	795.74	10.4	725	10.4	-384.23		10.4	506.124	1964.64	10.4	-384.23
10.42	771.797	10.42	717	10.42	-368.287		10.42	505.388	1956.64	10.42	-368.287
10.44	746.515	10.44	667	10.44	-393.004		10.44	505.03	1906.64	10.44	-393.004
10.46	720.538	10.46	650	10.46	-384.027		10.46	504.857	1889.64	10.46	-384.027
10.48	694.466	10.48	817	10.48	-190.955		10.48	504.753	2056.64	10.48	-190.955
10.5	668.838	10.5	642	10.5	-340.328		10.5	504.681	1881.64	10.5	-340.328
10.52	644.121	10.52	675	10.52	-282.611		10.52	504.63	1914.64	10.52	-282.611
10.54	620.696	10.54	592	10.54	-342.186		10.54	504.592	1831.64	10.54	-342.186
10.56	598.86	10.56	558	10.56	-354.35		10.56	504.563	1797.64	10.56	-354.35
10.58	578.823	10.58	575	10.58	-317.313		10.58	504.54	1814.64	10.58	-317.313
10.6	560.712	10.6	417	10.6	-457.202		10.6	504.522	1656.64	10.6	-457.202
10.62	544.58	10.62	475	10.62	-383.069		10.62	504.507	1714.64	10.62	-383.069
10.64	530.414	10.64	617	10.64	-226.903		10.64	504.495	1856.64	10.64	-226.903
10.66	518.148	10.66	450	10.66	-381.638		10.66	504.485	1689.64	10.66	-381.638
10.68	507.675	10.68	525	10.68	-296.165		10.68	504.476	1764.64	10.68	-296.165
10.7	498.856	10.7	458	10.7	-354.346		10.7	504.469	1697.64	10.7	-354.346
10.72	491.532	10.72	550	10.72	-255.022		10.72	504.452	1789.64	10.72	-255.022
10.74	485.537	10.74	450	10.74	-349.027		10.74	504.425	1689.64	10.74	-349.027
10.76	480.701	10.76	575	10.76	-219.191		10.76	504.41	1814.64	10.76	-219.191
10.78	476.861	10.78	492	10.78	-298.351		10.78	504.406	1731.64	10.78	-298.351
10.8	473.865	10.8	483	10.8	-304.354		10.8	504.405	1722.64	10.8	-304.354
10.82	471.572	10.82	442	10.82	-343.062		10.82	504.405	1681.64	10.82	-343.062
10.84	469.86	10.84	525	10.84	-258.349		10.84	504.404	1764.64	10.84	-258.349
10.86	468.62	10.86	475	10.86	-307.109		10.86	504.404	1714.64	10.86	-307.109
10.88	467.76	10.88	525	10.88	-256.25		10.88	504.404	1764.64	10.88	-256.25
10.9	467.204	10.9	467	10.9	-313.693		10.9	504.404	1706.64	10.9	-313.693
10.92	466.888	10.92	400	10.92	-380.377		10.92	504.404	1639.64	10.92	-380.377
10.94	466.761	10.94	492	10.94	-288.251		10.94	504.404	1731.64	10.94	-288.251
10.96	466.783	10.96	517	10.96	-263.272		10.96	504.404	1756.64	10.96	-263.272
10.98	466.921	10.98	558	10.98	-222.411		10.98	504.404	1797.64	10.98	-222.411
11	467.152	11	450	11	-330.641		11	504.404	1689.64	11	-330.641
11.02	467.455	11.02	575	11.02	-205.945		11.02	504.404	1814.64	11.02	-205.945
11.04	467.818	11.04	392	11.04	-389.308		11.04	504.404	1631.64	11.04	-389.308
11.06	468.229	11.06	500	11.06	-281.719		11.06	504.404	1739.64	11.06	-281.719
11.08	468.681	11.08	408	11.08	-374.17		11.08	504.404	1647.64	11.08	-374.17
11.1	469.168	11.1	500	11.1	-282.657		11.1	504.408	1739.64	11.1	-282.657
11.12	469.686	11.12	500	11.12	-283.176		11.12	504.423	1739.64	11.12	-283.176
11.14	470.234	11.14	508	11.14	-275.724		11.14	504.435	1747.64	11.14	-275.724
11.16	470.808	11.16	592	11.16	-192.298		11.16	504.465	1831.64	11.16	-192.298
11.18	471.408	11.18	583	11.18	-201.898		11.18	504.545	1822.64	11.18	-201.898
11.2	472.033	11.2	475	11.2	-310.523		11.2	504.613	1714.64	11.2	-310.523
11.22	472.681	11.22	458	11.22	-328.17		11.22	504.663	1697.64	11.22	-328.17
11.24	473.351	11.24	392	11.24	-394.841		11.24	504.694	1631.64	11.24	-394.841
11.26	474.044	11.26	467	11.26	-320.533		11.26	504.73	1706.64	11.26	-320.533
11.28	474.758	11.28	408	11.28	-380.247		11.28	504.773	1647.64	11.28	-380.247
11.3	475.493	11.3	375	11.3	-413.983		11.3	504.826	1614.64	11.3	-413.983
11.32	476.249	11.32	550	11.32	-239.739		11.32	504.891	1789.64	11.32	-239.739
11.34	477.025	11.34	575	11.34	-215.515		11.34	504.973	1814.64	11.34	-215.515
11.36	477.822	11.36	525	11.36	-266.312		11.36	505.078	1764.64	11.36	-266.312
11.38	478.638	11.38	617	11.38	-175.128		11.38	505.215	1856.64	11.38	-175.128
11.4	479.474	11.4	425	11.4	-367.964		11.4	505.4	1664.64	11.4	-367.964
11.42	480.329	11.42	483	11.42	-310.819		11.42	505.659	1722.64	11.42	-310.819
11.44	481.203	11.44	483	11.44	-311.692		11.44	506.04	1722.64	11.44	-311.692
11.46	482.095	11.46	467	11.46	-328.585		11.46	506.641	1706.64	11.46	-328.585
11.48	483.006	11.48	425	11.48	-371.496		11.48	507.823	1664.64	11.48	-371.496
11.5	483.935	11.5	458	11.5	-339.425		11.5	511.693	1697.64	11.5	-339.425
11.52	484.882	11.52	567	11.52	-231.371		11.52	523.13	1806.64	11.52	-231.371
11.54	485.846	11.54	458	11.54	-341.336		11.54	535.673	1697.64	11.54	-341.336
11.56	486.828	11.56	383	11.56	-417.318		11.56	547.121	1622.64	11.56	-417.318
11.58	487.828	11.58	508	11.58	-293.317		11.58	589.79	1747.64	11.58	-293.317
11.6	488.845	11.6	458	11.6	-344.334		11.6	625.351	1697.64	11.6	-344.334
11.62	489.879	11.62	458	11.62	-345.369		11.62	597.045	1697.64	11.62	-345.369
11.64	490.93	11.64	508	11.64	-296.42		11.64	551.039	1747.64	11.64	-296.42
11.66	491.999	11.66	483	11.66	-322.488		11.66	519.938	1722.64	11.66	-322.488
11.68	493.084	11.68	558	11.68	-248.574		11.68	510.513	1797.64	11.68	-248.574
11.7	494.186	11.7	442	11.7	-365.676		11.7	508.014	1681.64	11.7	-365.676
11.72	495.305	11.72	567	11.72	-241.794		11.72	506.882	1806.64	11.72	-241.794
11.74	496.44	11.74	400	11.74	-409.93		11.74	506.216	1639.64	11.74	-409.93
11.76	497.592	11.76	483	11.76	-328.082		11.76	505.787	1722.64	11.76	-328.082
11.78	498.76	11.78	617	11.78	-195.25		11.78	505.495	1856.64	11.78	-195.25
11.8	499.945	11.8	450	11.8	-363.435		11.8	505.287	1689.64	11.8	-363.435
11.82	501.146	11.82	583	11.82	-231.636		11.82	505.134	1822.64	11.82	-231.636
11.84	502.363	11.84	458	11.84	-357.853		11.84	505.017	1697.64	11.84	-357.853
11.86	503.598	11.86	433	11.86	-384.087		11.86	504.927	1672.64	11.86	-384.087
11.88	504.849	11.88	642	11.88	-176.339		11.88	504.855	1881.64	11.88	-176.339
11.9	506.119	11.9	608	11.9	-211.608		11.9	504.797	1847.64	11.9	-211.608
11.92	507.407	11.92	600	11.92	-220.897		11.92	504.75	1839.64	11.92	-220.897
11.94	508.716	11.94	575	11.94	-247.206		11.94	504.71	1814.64	11.94	-247.206
11.96	510.048	11.96	508	11.96	-315.538		11.96	504.668	1747.64	11.96	-315.538
11.98	511.406	11.98	583	11.98	-241.895		11.98	504.628	1822.64	11.98	-241.895
12	512.792	12	400	12	-426.282		12	504.598	1639.64	12	-426.282
12.02	514.211	12.02	558	12.02	-269.701		12.02	504.527	1797.64	12.02	-269.701
12.04	515.669	12.04	517	12.04	-312.159		12.04	504.452	1756.64	12.04	-312.159
12.06	517.171	12.06	450	12.06	-380.661		12.06	504.414	1689.64	12.06	-380.661
12.08	518.726	12.08	725	12.08	-107.216		12.08	504.404	1964.64	12.08	-107.216
12.1	520.342	12.1	608	12.1	-225.832		12.1	504.404	1847.64	12.1	-225.832
12.12	522.029	12.12	550	12.12	-285.519		12.12	504.404	1789.64	12.12	-285.519
12.14	523.798	12.14	575	12.14	-262.288		12.14	504.404	1814.64	12.14	-262.288
12.16	525.661	12.16	467	12.16	-372.151		12.16	504.404	1706.64	12.16	-372.151
12.18	527.631	12.18	700	12.18	-141.121		12.18	504.404	1939.64	12.18	-141.121
12.2	529.719	12.2	550	12.2	-293.209		12.2	504.404	1789.64	12.2	-293.209
12.22	531.939	12.22	517	12.22	-328.429		12.22	504.452	1756.64	12.22	-328.429
12.24	534.301	12.24	517	12.24	-330.791		12.24	504.555	1756.64	12.24	-330.791
12.26	536.814	12.26	450	12.26	-400.303		12.26	504.629	1689.64	12.26	-400.303
12.28	539.484	12.28	600	12.28	-252.974		12.28	504.687	1839.64	12.28	-252.974
12.3	542.315	12.3	625	12.3	-230.805		12.3	504.719	1864.64	12.3	-230.805
12.32	545.305	12.32	550	12.32	-308.794		12.32	504.757	1789.64	12.32	-308.794
12.34	548.447	12.34	625	12.34	-236.936		12.34	504.802	1864.64	12.34	-236.936
12.36	551.729	12.36	583	12.36	-282.218		12.36	504.857	1822.64	12.36	-282.218
12.38	555.132	12.38	617	12.38	-251.622		12.38	504.923	1856.64	12.38	-251.622
12.4	558.631	12.4	467	12.4	-405.121		12.4	505.005	1706.64	12.4	-405.121
12.42	562.196	12.42	558	12.42	-317.686		12.42	505.108	1797.64	12.42	-317.686
12.44	565.788	12.44	592	12.44	-287.278		12.44	505.24	1831.64	12.44	-287.278
12.46	569.366	12.46	583	12.46	-299.856		12.46	505.413	1822.64	12.46	-299.856
12.48	572.882	12.48	575	12.48	-311.371		12.48	505.647	1814.64	12.48	-311.371
12.5	576.285	12.5	525	12.5	-364.775		12.5	505.971	1764.64	12.5	-364.775
12.52	579.526	12.52	542	12.52	-351.015		12.52	506.442	1781.64	12.52	-351.015
12.54	582.552	12.54	592	12.54	-304.041		12.54	507.16	1831.64	12.54	-304.041
12.56	585.315	12.56	508	12.56	-390.805		12.56	508.335	1747.64	12.56	-390.805
12.58	587.774	12.58	458	12.58	-443.264		12.58	510.504	1697.64	12.58	-443.264
12.6	589.895	12.6	617	12.6	-286.385		12.6	516.629	1856.64	12.6	-286.385
12.62	591.656	12.62	608	12.62	-297.146		12.62	544.64	1847.64	12.62	-297.146
12.64	593.048	12.64	567	12.64	-339.538		12.64	620.866	1806.64	12.64	-339.538
12.66	594.077	12.66	658	12.66	-249.567		12.66	659.46	1897.64	12.66	-249.567
12.68	594.762	12.68	617	12.68	-291.252		12.68	620.575	1856.64	12.68	-291.252
12.7	595.133	12.7	742	12.7	-166.623		12.7	564.236	1981.64	12.7	-166.623
12.72	595.232	12.72	667	12.72	-241.722		12.72	524.313	1906.64	12.72	-241.722
12.74	595.104	12.74	658	12.74	-250.594		12.74	512.08	1897.64	12.74	-250.594
12.76	594.8	12.76	533	12.76	-375.29		12.76	508.89	1772.64	12.76	-375.29
12.78	594.371	12.78	642	12.78	-265.861		12.78	507.463	1881.64	12.78	-265.861
12.8	593.868	12.8	658	12.8	-249.358		12.8	506.628	1897.64	12.8	-249.358
12.82	593.338	12.82	658	12.82	-248.827		12.82	506.094	1897.64	12.82	-248.827
12.84	592.824	12.84	675	12.84	-231.313		12.84	505.732	1914.64	12.84	-231.313
12.86	592.364	12.86	592	12.86	-313.854		12.86	505.475	1831.64	12.86	-313.854
12.88	591.99	12.88	567	12.88	-338.48		12.88	505.286	1806.64	12.88	-338.48
12.9	591.727	12.9	550	12.9	-355.216		12.9	505.143	1789.64	12.9	-355.216
12.92	591.593	12.92	475	12.92	-430.083		12.92	505.032	1714.64	12.92	-430.083
12.94	591.604	12.94	417	12.94	-488.094		12.94	504.945	1656.64	12.94	-488.094
12.96	591.767	12.96	542	12.96	-363.256		12.96	504.874	1781.64	12.96	-363.256
12.98	592.084	12.98	725	12.98	-180.574		12.98	504.817	1964.64	12.98	-180.574
13	592.556	13	683	13	-223.045		13	504.769	1922.64	13	-223.045
13.02	593.175	13.02	658	13.02	-248.664		13.02	504.729	1897.64	13.02	-248.664
13.04	593.934	13.04	767	13.04	-140.424		13.04	504.696	2006.64	13.04	-140.424
13.06	594.824	13.06	458	13.06	-450.313		13.06	504.664	1697.64	13.06	-450.313
13.08	595.833	13.08	492	13.08	-417.322		13.08	504.563	1731.64	13.08	-417.322
13.1	596.95	13.1	675	13.1	-235.44		13.1	504.471	1914.64	13.1	-235.44
13.12	598.164	13.12	483	13.12	-428.654		13.12	504.419	1722.64	13.12	-428.654
13.14	599.466	13.14	467	13.14	-445.956		13.14	504.404	1706.64	13.14	-445.956
13.16	600.846	13.16	708	13.16	-206.336		13.16	504.404	1947.64	13.16	-206.336
13.18	602.298	13.18	575	13.18	-340.788		13.18	504.404	1814.64	13.18	-340.788
13.2	603.818	13.2	683	13.2	-234.308		13.2	504.404	1922.64	13.2	-234.308
13.22	605.405	13.22	550	13.22	-368.895		13.22	504.404	1789.64	13.22	-368.895
13.24	607.059	13.24	592	13.24	-328.549		13.24	504.404	1831.64	13.24	-328.549
13.26	608.785	13.26	583	13.26	-339.275		13.26	504.404	1822.64	13.26	-339.275
13.28	610.592	13.28	642	13.28	-282.081		13.28	504.404	1881.64	13.28	-282.081
13.3	612.491	13.3	625	13.3	-300.981		13.3	504.404	1864.64	13.3	-300.981
13.32	614.499	13.32	625	13.32	-302.988		13.32	504.404	1864.64	13.32	-302.988
13.34	616.636	13.34	742	13.34	-188.126		13.34	504.404	1981.64	13.34	-188.126
13.36	618.931	13.36	700	13.36	-232.42		13.36	504.404	1939.64	13.36	-232.42
13.38	621.418	13.38	550	13.38	-384.908		13.38	504.404	1789.64	13.38	-384.908
13.4	624.14	13.4	525	13.4	-412.629		13.4	504.404	1764.64	13.4	-412.629
13.42	627.146	13.42	608	13.42	-332.635		13.42	504.404	1847.64	13.42	-332.635
13.44	630.493	13.44	617	13.44	-326.983		13.44	504.404	1856.64	13.44	-326.983
13.46	634.247	13.46	683	13.46	-264.736		13.46	504.404	1922.64	13.46	-264.736
13.48	638.476	13.48	775	13.48	-176.966		13.48	504.404	2014.64	13.48	-176.966
13.5	643.258	13.5	617	13.5	-339.748		13.5	504.404	1856.64	13.5	-339.748
13.52	648.671	13.52	567	13.52	-395.161		13.52	504.404	1806.64	13.52	-395.161
13.54	654.794	13.54	792	13.54	-176.284		13.54	504.404	2031.64	13.54	-176.284
13.56	661.706	13.56	667	13.56	-308.195		13.56	504.404	1906.64	13.56	-308.195
13.58	669.476	13.58	575	13.58	-407.965		13.58	504.405	1814.64	13.58	-407.965
13.6	678.165	13.6	608	13.6	-383.654		13.6	504.408	1847.64	13.6	-383.654
13.62	687.819	13.62	650	13.62	-351.308		13.62	504.41	1889.64	13.62	-351.308
13.64	698.464	13.64	708	13.64	-303.954		13.64	504.411	1947.64	13.64	-303.954
13.66	710.104	13.66	758	13.66	-265.594		13.66	504.412	1997.64	13.66	-265.594
13.68	722.716	13.68	667	13.68	-369.206		13.68	504.413	1906.64	13.68	-369.206
13.7	736.249	13.7	717	13.7	-332.739		13.7	504.414	1956.64	13.7	-332.739
13.72	750.622	13.72	633	13.72	-431.111		13.72	504.416	1872.64	13.72	-431.111
13.74	765.723	13.74	842	13.74	-237.213		13.74	504.417	2081.64	13.74	-237.213
13.76	781.417	13.76	750	13.76	-344.907		13.76	504.419	1989.64	13.76	-344.907
13.78	797.545	13.78	667	13.78	-444.035		13.78	504.422	1906.64	13.78	-444.035
13.8	813.933	13.8	767	13.8	-360.423		13.8	504.425	2006.64	13.8	-360.423
13.82	830.402	13.82	817	13.82	-326.892		13.82	504.429	2056.64	13.82	-326.892
13.84	846.776	13.84	792	13.84	-368.266		13.84	504.434	2031.64	13.84	-368.266
13.86	862.894	13.86	833	13.86	-343.384		13.86	504.442	2072.64	13.86	-343.384
13.88	878.628	13.88	917	13.88	-275.118		13.88	504.452	2156.64	13.88	-275.118
13.9	893.895	13.9	750	13.9	-457.385		13.9	504.468	1989.64	13.9	-457.385
13.92	908.678	13.92	867	13.92	-355.168		13.92	504.494	2106.64	13.92	-355.168
13.94	923.043	13.94	1025	13.94	-211.533		13.94	504.538	2264.64	13.94	-211.533
13.96	937.152	13.96	892	13.96	-358.642		13.96	504.642	2131.64	13.96	-358.642
13.98	951.27	13.98	842	13.98	-422.759		13.98	505.088	2081.64	13.98	-422.759
14	965.764	14	1075	14	-204.254		14	506.65	2314.64	14	-204.254
14.02	981.092	14.02	925	14.02	-369.582		14.02	508.337	2164.64	14.02	-369.582
14.04	997.775	14.04	1108	14.04	-203.264		14.04	507.605	2347.64	14.04	-203.264
14.06	1016.37	14.06	1092	14.06	-237.855		14.06	506.588	2331.64	14.06	-237.855
14.08	1037.42	14.08	967	14.08	-383.907		14.08	505.303	2206.64	14.08	-383.907
14.1	1061.45	14.1	1175	14.1	-199.936		14.1	504.708	2414.64	14.1	-199.936
14.12	1088.89	14.12	1250	14.12	-152.383		14.12	504.559	2489.64	14.12	-152.383
14.14	1120.1	14.14	1317	14.14	-116.587		14.14	504.51	2556.64	14.14	-116.587
14.16	1155.26	14.16	1192	14.16	-276.754		14.16	504.485	2431.64	14.16	-276.754
14.18	1194.45	14.18	1258	14.18	-249.937		14.18	504.47	2497.64	14.18	-249.937
14.2	1237.53	14.2	1450	14.2	-101.015		14.2	504.504	2689.64	14.2	-101.015
14.22	1284.2	14.22	1533	14.22	-64.6849		14.22	504.592	2772.64	14.22	-64.6849
14.24	1333.97	14.24	1558	14.24	-89.4557		14.24	504.649	2797.64	14.24	-89.4557
14.26	1386.16	14.26	1417	14.26	-282.65		14.26	504.714	2656.64	14.26	-282.65
14.28	1439.93	14.28	1642	14.28	-111.415		14.28	504.751	2881.64	14.28	-111.415
14.3	1494.25	14.3	1500	14.3	-307.739		14.3	504.791	2739.64	14.3	-307.739
14.32	1547.99	14.32	1625	14.32	-236.477		14.32	504.841	2864.64	14.32	-236.477
14.34	1599.9	14.34	1708	14.34	-205.387		14.34	504.903	2947.64	14.34	-205.387
14.36	1648.69	14.36	1733	14.36	-229.176		14.36	504.981	2972.64	14.36	-229.176
14.38	1693.07	14.38	1642	14.38	-364.558		14.38	505.084	2881.64	14.38	-364.558
14.4	1731.84	14.4	1500	14.4	-545.329		14.4	505.225	2739.64	14.4	-545.329
14.42	1763.94	14.42	1800	14.42	-277.433		14.42	505.43	3039.64	14.42	-277.433
14.44	1788.55	14.44	1767	14.44	-335.036		14.44	505.821	3006.64	14.44	-335.036
14.46	1805.08	14.46	1567	14.46	-551.573		14.46	507.1	2806.64	14.46	-551.573
14.48	1813.27	14.48	1700	14.48	-426.764		14.48	510.42	2939.64	14.48	-426.764
14.5	1813.12	14.5	1683	14.5	-443.608		14.5	512.538	2922.64	14.5	-443.608
14.52	1804.85	14.52	1650	14.52	-468.341		14.52	511.635	2889.64	14.52	-468.341
14.54	1788.89	14.54	1883	14.54	-219.385		14.54	510.95	3122.64	14.54	-219.385
14.56	1765.8	14.56	1600	14.56	-479.293		14.56	510.854	2839.64	14.56	-479.293
14.58	1736.22	14.58	1492	14.58	-557.708		14.58	514.792	2731.64	14.58	-557.708
14.6	1700.84	14.6	1442	14.6	-572.331		14.6	535.673	2681.64	14.6	-572.331
14.62	1660.41	14.62	1783	14.62	-190.904		14.62	599.369	3022.64	14.62	-190.904
14.64	1615.72	14.64	1483	14.64	-446.209		14.64	644.539	2722.64	14.64	-446.209
14.66	1567.57	14.66	1850	14.66	-31.0642		14.66	613.317	3089.64	14.66	-31.0642
14.68	1516.84	14.68	1492	14.68	-338.325		14.68	580.835	2731.64	14.68	-338.325
14.7	1464.38	14.7	1667	14.7	-110.873		14.7	536.724	2906.64	14.7	-110.873
14.72	1411.11	14.72	1458	14.72	-266.599		14.72	516.822	2697.64	14.72	-266.599
14.74	1357.89	14.74	1442	14.74	-229.377		14.74	510.626	2681.64	14.74	-229.377
14.76	1305.55	14.76	1383	14.76	-236.041		14.76	508.05	2622.64	14.76	-236.041
14.78	1254.87	14.78	1483	14.78	-85.3612		14.78	506.885	2722.64	14.78	-85.3612
14.8	1206.54	14.8	1225	14.8	-295.026		14.8	506.244	2464.64	14.8	-295.026
14.82	1161.14	14.82	1142	14.82	-332.634		14.82	505.828	2381.64	14.82	-332.634
14.84	1119.2	14.84	1208	14.84	-224.693		14.84	505.541	2447.64	14.84	-224.693
14.86	1081.13	14.86	1092	14.86	-302.618		14.86	505.333	2331.64	14.86	-302.618
14.88	1047.25	14.88	1075	14.88	-285.737		14.88	505.178	2314.64	14.88	-285.737
14.9	1017.8	14.9	992	14.9	-339.294		14.9	505.059	2231.64	14.9	-339.294
14.92	992.966	14.92	975	14.92	-331.456		14.92	504.963	2214.64	14.92	-331.456
14.94	972.826	14.94	1058	14.94	-228.316		14.94	504.885	2297.64	14.94	-228.316
14.96	957.407	14.96	1000	14.96	-270.896		14.96	504.838	2239.64	14.96	-270.896
14.98	946.662	14.98	958	14.98	-302.152		14.98	504.842	2197.64	14.98	-302.152
15	940.483	15	908	15	-345.973		15	504.835	2147.64	15	-345.973
15.02	938.694	15.02	900	15.02	-352.183		15.02	504.838	2139.64	15.02	-352.183
15.04	941.056	15.04	992	15.04	-262.546		15.04	504.831	2231.64	15.04	-262.546
15.06	947.272	15.06	925	15.06	-335.762		15.06	504.776	2164.64	15.06	-335.762
15.08	956.983	15.08	1075	15.08	-195.473		15.08	504.704	2314.64	15.08	-195.473
15.1	969.772	15.1	883	15.1	-400.262		15.1	504.692	2122.64	15.1	-400.262
15.12	985.172	15.12	1058	15.12	-240.662		15.12	504.699	2297.64	15.12	-240.662
15.14	1002.67	15.14	983	15.14	-333.156		15.14	504.758	2222.64	15.14	-333.156
15.16	1021.7	15.16	1025	15.16	-310.188		15.16	504.849	2264.64	15.16	-310.188
15.18	1041.68	15.18	1083	15.18	-272.166		15.18	504.936	2322.64	15.18	-272.166
15.2	1061.99	15.2	1042	15.2	-333.478		15.2	505.047	2281.64	15.2	-333.478
15.22	1082.01	15.22	967	15.22	-428.502		15.22	505.176	2206.64	15.22	-428.502
15.24	1101.13	15.24	1175	15.24	-239.618		15.24	505.348	2414.64	15.24	-239.618
15.26	1118.74	15.26	1075	15.26	-357.233		15.26	505.587	2314.64	15.26	-357.233
15.28	1134.31	15.28	1100	15.28	-347.8		15.28	505.937	2339.64	15.28	-347.8
15.3	1147.36	15.3	1117	15.3	-343.847		15.3	506.482	2356.64	15.3	-343.847
15.32	1157.51	15.32	1292	15.32	-179.004		15.32	507.409	2531.64	15.32	-179.004
15.34	1164.54	15.34	1108	15.34	-370.033		15.34	509.462	2347.64	15.34	-370.033
15.36	1168.35	15.36	1392	15.36	-89.8435		15.36	517.849	2631.64	15.36	-89.8435
15.38	1169.01	15.38	1233	15.38	-249.503		15.38	548.276	2472.64	15.38	-249.503
15.4	1166.73	15.4	1342	15.4	-138.222		15.4	584.876	2581.64	15.4	-138.222
15.42	1161.85	15.42	1242	15.42	-233.338		15.42	570.316	2481.64	15.42	-233.338
15.44	1154.79	15.44	1250	15.44	-218.278		15.44	554.684	2489.64	15.44	-218.278
15.46	1146.03	15.46	942	15.46	-517.521		15.46	530.123	2181.64	15.46	-517.521
15.48	1136.08	15.48	1150	15.48	-299.571		15.48	515.293	2389.64	15.48	-299.571
15.5	1125.43	15.5	1075	15.5	-363.916		15.5	515.316	2314.64	15.5	-363.916
15.52	1114.52	15.52	1033	15.52	-395.01		15.52	526.503	2272.64	15.52	-395.01
15.54	1103.76	15.54	967	15.54	-450.253		15.54	537.706	2206.64	15.54	-450.253
15.56	1093.48	15.56	1100	15.56	-306.971		15.56	550.608	2339.64	15.56	-306.971
15.58	1083.92	15.58	1067	15.58	-330.413		15.58	563.857	2306.64	15.58	-330.413
15.6	1075.25	15.6	1092	15.6	-296.742		15.6	546.242	2331.64	15.6	-296.742
15.62	1067.55	15.62	1033	15.62	-348.036		15.62	533.981	2272.64	15.62	-348.036
15.64	1060.8	15.64	1067	15.64	-307.286		15.64	518.698	2306.64	15.64	-307.286
15.66	1054.92	15.66	983	15.66	-385.409		15.66	510.041	2222.64	15.66	-385.409
15.68	1049.77	15.68	1042	15.68	-321.256		15.68	507.721	2281.64	15.68	-321.256
15.7	1045.14	15.7	1108	15.7	-250.626		15.7	507.132	2347.64	15.7	-250.626
15.72	1040.8	15.72	808	15.72	-546.293		15.72	507.032	2047.64	15.72	-546.293
15.74	1036.53	15.74	1008	15.74	-342.018		15.74	507.305	2247.64	15.74	-342.018
15.76	1032.09	15.76	775	15.76	-570.581		15.76	508.116	2014.64	15.76	-570.581
15.78	1027.31	15.78	908	15.78	-432.798		15.78	510.655	2147.64	15.78	-432.798
15.8	1022.05	15.8	1225	15.8	-110.543		15.8	522.646	2464.64	15.8	-110.543
15.82	1016.26	15.82	1108	15.82	-221.753		15.82	557.825	2347.64	15.82	-221.753
15.84	1009.95	15.84	1025	15.84	-298.435		15.84	579.468	2264.64	15.84	-298.435
15.86	1003.17	15.86	1125	15.86	-191.661		15.86	560.187	2364.64	15.86	-191.661
15.88	996.063	15.88	1042	15.88	-267.553		15.88	545.709	2281.64	15.88	-267.553
15.9	988.787	15.9	1075	15.9	-227.277		15.9	522.314	2314.64	15.9	-227.277
15.92	981.538	15.92	1042	15.92	-253.027		15.92	510.413	2281.64	15.92	-253.027
15.94	974.524	15.94	1108	15.94	-180.013		15.94	507.341	2347.64	15.94	-180.013
15.96	967.96	15.96	1100	15.96	-181.45		15.96	506.332	2339.64	15.96	-181.45
15.98	962.058	15.98	967	15.98	-308.548		15.98	505.788	2206.64	15.98	-308.548
16	957.014	16	942	16	-328.504		16	505.463	2181.64	16	-328.504
16.02	953.004	16.02	1058	16.02	-208.494		16.02	505.225	2297.64	16.02	-208.494
16.04	950.175	16.04	1008	16.04	-255.665		16.04	505.077	2247.64	16.04	-255.665
16.06	948.64	16.06	1042	16.06	-220.13		16.06	504.967	2281.64	16.06	-220.13
16.08	948.474	16.08	1025	16.08	-236.963		16.08	504.892	2264.64	16.08	-236.963
16.1	949.708	16.1	967	16.1	-296.198		16.1	504.839	2206.64	16.1	-296.198
16.12	952.33	16.12	975	16.12	-290.82		16.12	504.803	2214.64	16.12	-290.82
16.14	956.28	16.14	1250	16.14	-19.7697		16.14	504.778	2489.64	16.14	-19.7697
16.16	961.456	16.16	1117	16.16	-157.946		16.16	504.764	2356.64	16.16	-157.946
16.18	967.713	16.18	975	16.18	-306.203		16.18	504.76	2214.64	16.18	-306.203
16.2	974.869	16.2	1050	16.2	-238.358		16.2	504.766	2289.64	16.2	-238.358
16.22	982.708	16.22	1042	16.22	-254.198		16.22	504.784	2281.64	16.22	-254.198
16.24	990.988	16.24	1000	16.24	-304.478		16.24	504.815	2239.64	16.24	-304.478
16.26	999.445	16.26	1025	16.26	-287.935		16.26	504.842	2264.64	16.26	-287.935
16.28	1007.8	16.28	942	16.28	-379.294		16.28	504.879	2181.64	16.28	-379.294
16.3	1015.78	16.3	967	16.3	-362.272		16.3	504.988	2206.64	16.3	-362.272
16.32	1023.11	16.32	992	16.32	-344.597		16.32	505.169	2231.64	16.32	-344.597
16.34	1029.52	16.34	1058	16.34	-285.01		16.34	505.51	2297.64	16.34	-285.01
16.36	1034.8	16.36	983	16.36	-365.287		16.36	506.198	2222.64	16.36	-365.287
16.38	1038.76	16.38	1008	16.38	-344.249		16.38	508.626	2247.64	16.38	-344.249
16.4	1041.29	16.4	1075	16.4	-279.775		16.4	518.944	2314.64	16.4	-279.775
16.42	1042.32	16.42	1008	16.42	-347.808		16.42	538.228	2247.64	16.42	-347.808
16.44	1041.87	16.44	1092	16.44	-263.359		16.44	537.008	2331.64	16.44	-263.359
16.46	1040.01	16.46	1025	16.46	-328.502		16.46	528.906	2264.64	16.46	-328.502
16.48	1036.87	16.48	1125	16.48	-225.363		16.48	520.542	2364.64	16.48	-225.363
16.5	1032.62	16.5	1100	16.5	-246.11		16.5	510.377	2339.64	16.5	-246.11
16.52	1027.45	16.52	792	16.52	-548.937		16.52	506.52	2031.64	16.52	-548.937
16.54	1021.56	16.54	967	16.54	-368.054		16.54	505.564	2206.64	16.54	-368.054
16.56	1015.18	16.56	1150	16.56	-178.673		16.56	505.187	2389.64	16.56	-178.673
16.58	1008.51	16.58	1017	16.58	-305.002		16.58	504.971	2256.64	16.58	-305.002
16.6	1001.74	16.6	983	16.6	-332.234		16.6	504.835	2222.64	16.6	-332.234
16.62	995.057	16.62	1050	16.62	-258.547		16.62	504.742	2289.64	16.62	-258.547
16.64	988.606	16.64	950	16.64	-352.096		16.64	504.685	2189.64	16.64	-352.096
16.66	982.521	16.66	842	16.66	-454.011		16.66	504.645	2081.64	16.66	-454.011
16.68	976.91	16.68	1017	16.68	-273.4		16.68	504.614	2256.64	16.68	-273.4
16.7	971.852	16.7	842	16.7	-443.342		16.7	504.592	2081.64	16.7	-443.342
16.72	967.403	16.72	867	16.72	-413.893		16.72	504.574	2106.64	16.72	-413.893
16.74	963.597	16.74	1033	16.74	-244.087		16.74	504.56	2272.64	16.74	-244.087
16.76	960.445	16.76	950	16.76	-323.935		16.76	504.566	2189.64	16.76	-323.935
16.78	957.941	16.78	892	16.78	-379.431		16.78	504.58	2131.64	16.78	-379.431
16.8	956.064	16.8	892	16.8	-377.554		16.8	504.588	2131.64	16.8	-377.554
16.82	954.783	16.82	933	16.82	-335.273		16.82	504.603	2172.64	16.82	-335.273
16.84	954.056	16.84	958	16.84	-309.546		16.84	504.613	2197.64	16.84	-309.546
16.86	953.84	16.86	875	16.86	-392.33		16.86	504.609	2114.64	16.86	-392.33
16.88	954.088	16.88	1050	16.88	-217.578		16.88	504.616	2289.64	16.88	-217.578
16.9	954.753	16.9	925	16.9	-343.243		16.9	504.64	2164.64	16.9	-343.243
16.92	955.791	16.92	942	16.92	-327.281		16.92	504.677	2181.64	16.92	-327.281
16.94	957.16	16.94	1025	16.94	-245.65		16.94	504.741	2264.64	16.94	-245.65
16.96	958.822	16.96	733	16.96	-539.312		16.96	504.834	1972.64	16.96	-539.312
16.98	960.744	16.98	933	16.98	-341.234		16.98	504.976	2172.64	16.98	-341.234
17	962.898	17	900	17	-376.387		17	505.222	2139.64	17	-376.387
17.02	965.258	17.02	875	17.02	-403.748		17.02	505.869	2114.64	17.02	-403.748
17.04	967.805	17.04	1033	17.04	-248.295		17.04	508.641	2272.64	17.04	-248.295
17.06	970.523	17.06	908	17.06	-376.012		17.06	515.877	2147.64	17.06	-376.012
17.08	973.396	17.08	1108	17.08	-178.886		17.08	519.239	2347.64	17.08	-178.886
17.1	976.411	17.1	933	17.1	-356.901		17.1	515.516	2172.64	17.1	-356.901
17.12	979.557	17.12	1000	17.12	-293.047		17.12	513.984	2239.64	17.12	-293.047
17.14	982.82	17.14	1108	17.14	-188.31		17.14	510.952	2347.64	17.14	-188.31
17.16	986.189	17.16	850	17.16	-449.678		17.16	514.193	2089.64	17.16	-449.678
17.18	989.649	17.18	1000	17.18	-303.139		17.18	529.522	2239.64	17.18	-303.139
17.2	993.19	17.2	1167	17.2	-139.68		17.2	537.691	2406.64	17.2	-139.68
17.22	996.799	17.22	1008	17.22	-302.288		17.22	528.314	2247.64	17.22	-302.288
17.24	1000.46	17.24	1017	17.24	-296.953		17.24	523.941	2256.64	17.24	-296.953
17.26	1004.18	17.26	992	17.26	-325.665		17.26	514.186	2231.64	17.26	-325.665
17.28	1007.93	17.28	1142	17.28	-179.418		17.28	508.143	2381.64	17.28	-179.418
17.3	1011.72	17.3	833	17.3	-492.209		17.3	506.595	2072.64	17.3	-492.209
17.32	1015.55	17.32	975	17.32	-354.044		17.32	506.292	2214.64	17.32	-354.044
17.34	1019.45	17.34	1050	17.34	-282.936		17.34	506.331	2289.64	17.34	-282.936
17.36	1023.42	17.36	1100	17.36	-236.909		17.36	506.634	2339.64	17.36	-236.909
17.38	1027.51	17.38	908	17.38	-433.002		17.38	507.301	2147.64	17.38	-433.002
17.4	1031.78	17.4	1092	17.4	-253.266		17.4	508.772	2331.64	17.4	-253.266
17.42	1036.28	17.42	1117	17.42	-232.773		17.42	514.163	2356.64	17.42	-232.773
17.44	1041.12	17.44	1025	17.44	-329.607		17.44	537.073	2264.64	17.44	-329.607
17.46	1046.38	17.46	1175	17.46	-184.869		17.46	580.849	2414.64	17.46	-184.869
17.48	1052.18	17.48	1017	17.48	-348.672		17.48	578.469	2256.64	17.48	-348.672
17.5	1058.64	17.5	1075	17.5	-297.134		17.5	559.101	2314.64	17.5	-297.134
17.52	1065.89	17.52	1150	17.52	-229.38		17.52	545.475	2389.64	17.52	-229.38
17.54	1074.03	17.54	1050	17.54	-337.523		17.54	521.304	2289.64	17.54	-337.523
17.56	1083.18	17.56	1033	17.56	-363.67		17.56	510.492	2272.64	17.56	-363.67
17.58	1093.42	17.58	1167	17.58	-239.905		17.58	507.848	2406.64	17.58	-239.905
17.6	1104.8	17.6	1000	17.6	-418.285		17.6	506.972	2239.64	17.6	-418.285
17.62	1117.35	17.62	1250	17.62	-180.836		17.62	506.533	2489.64	17.62	-180.836
17.64	1131.05	17.64	1025	17.64	-419.541		17.64	506.309	2264.64	17.64	-419.541
17.66	1145.85	17.66	1200	17.66	-259.339		17.66	506.249	2439.64	17.66	-259.339
17.68	1161.63	17.68	1150	17.68	-325.121		17.68	506.311	2389.64	17.68	-325.121
17.7	1178.24	17.7	983	17.7	-508.726		17.7	506.511	2222.64	17.7	-508.726
17.72	1195.45	17.72	1192	17.72	-316.941		17.72	506.883	2431.64	17.72	-316.941
17.74	1213.01	17.74	1367	17.74	-159.499		17.74	507.509	2606.64	17.74	-159.499
17.76	1230.6	17.76	1183	17.76	-361.089		17.76	508.583	2422.64	17.76	-361.089
17.78	1247.87	17.78	1233	17.78	-328.355		17.78	510.615	2472.64	17.78	-328.355
17.8	1264.42	17.8	1275	17.8	-302.905		17.8	516.569	2514.64	17.8	-302.905
17.82	1279.83	17.82	1033	17.82	-560.324		17.82	543.398	2272.64	17.82	-560.324
17.84	1293.7	17.84	1308	17.84	-299.188		17.84	612.368	2547.64	17.84	-299.188
17.86	1305.59	17.86	1200	17.86	-419.08		17.86	637.762	2439.64	17.86	-419.08
17.88	1315.13	17.88	1550	17.88	-78.6164		17.88	597.966	2789.64	17.88	-78.6164
17.9	1321.98	17.9	1292	17.9	-343.47		17.9	583.496	2531.64	17.9	-343.47
17.92	1325.91	17.92	1308	17.92	-331.398		17.92	544.916	2547.64	17.92	-331.398
17.94	1326.77	17.94	1400	17.94	-240.265		17.94	524.486	2639.64	17.94	-240.265
17.96	1324.56	17.96	1367	17.96	-271.053		17.96	528.126	2606.64	17.96	-271.053
17.98	1319.38	17.98	1342	17.98	-290.866		17.98	526.291	2581.64	17.98	-290.866
18	1311.43	18	1367	18	-257.92		18	520.065	2606.64	18	-257.92
18.02	1301.03	18.02	1258	18.02	-356.519		18.02	516.889	2497.64	18.02	-356.519
18.04	1288.54	18.04	1333	18.04	-269.033		18.04	510.465	2572.64	18.04	-269.033
18.06	1274.38	18.06	1317	18.06	-270.874		18.06	507.078	2556.64	18.06	-270.874
18.08	1258.98	18.08	1325	18.08	-247.469		18.08	506.075	2564.64	18.08	-247.469
18.1	1242.76	18.1	1192	18.1	-364.245		18.1	505.662	2431.64	18.1	-364.245
18.12	1226.13	18.12	1067	18.12	-472.615		18.12	505.404	2306.64	18.12	-472.615
18.14	1209.47	18.14	1233	18.14	-289.962		18.14	505.225	2472.64	18.14	-289.962
18.16	1193.15	18.16	1275	18.16	-231.638		18.16	505.093	2514.64	18.16	-231.638
18.18	1177.46	18.18	1258	18.18	-232.953		18.18	504.992	2497.64	18.18	-232.953
18.2	1162.69	18.2	1192	18.2	-284.176		18.2	504.913	2431.64	18.2	-284.176
18.22	1149.04	18.22	1183	18.22	-279.526		18.22	504.849	2422.64	18.22	-279.526
18.24	1136.69	18.24	1283	18.24	-167.179		18.24	504.797	2522.64	18.24	-167.179
18.26	1125.77	18.26	1217	18.26	-222.265		18.26	504.756	2456.64	18.26	-222.265
18.28	1116.38	18.28	1117	18.28	-312.871		18.28	504.693	2356.64	18.28	-312.871
18.3	1108.56	18.3	1083	18.3	-339.048		18.3	504.598	2322.64	18.3	-339.048
18.32	1102.32	18.32	1158	18.32	-257.81		18.32	504.59	2397.64	18.32	-257.81
18.34	1097.65	18.34	1033	18.34	-378.142		18.34	504.561	2272.64	18.34	-378.142
18.36	1094.52	18.36	1125	18.36	-283.005		18.36	504.559	2364.64	18.36	-283.005
18.38	1092.85	18.38	925	18.38	-481.338		18.38	504.578	2164.64	18.38	-481.338
18.4	1092.57	18.4	1200	18.4	-206.064		18.4	504.582	2439.64	18.4	-206.064
18.42	1093.6	18.42	1167	18.42	-240.092		18.42	504.587	2406.64	18.42	-240.092
18.44	1095.83	18.44	1100	18.44	-309.322		18.44	504.605	2339.64	18.44	-309.322
18.46	1099.15	18.46	1208	18.46	-204.642		18.46	504.626	2447.64	18.46	-204.642
18.48	1103.45	18.48	1142	18.48	-274.936		18.48	504.659	2381.64	18.48	-274.936
18.5	1108.59	18.5	1208	18.5	-214.079		18.5	504.702	2447.64	18.5	-214.079
18.52	1114.45	18.52	1400	18.52	-27.9395		18.52	504.758	2639.64	18.52	-27.9395
18.54	1120.89	18.54	1225	18.54	-209.38		18.54	504.831	2464.64	18.54	-209.38
18.56	1127.76	18.56	1050	18.56	-391.254		18.56	504.929	2289.64	18.56	-391.254
18.58	1134.92	18.58	1092	18.58	-356.413		18.58	505.067	2331.64	18.58	-356.413
18.6	1142.21	18.6	967	18.6	-488.699		18.6	505.268	2206.64	18.6	-488.699
18.62	1149.47	18.62	1075	18.62	-387.958		18.62	505.579	2314.64	18.62	-387.958
18.64	1156.55	18.64	1117	18.64	-353.038		18.64	506.116	2356.64	18.64	-353.038
18.66	1163.3	18.66	1475	18.66	-1.79439		18.66	507.443	2714.64	18.66	-1.79439
18.68	1169.61	18.68	1125	18.68	-358.097		18.68	512.466	2364.64	18.68	-358.097
18.7	1175.34	18.7	1142	18.7	-346.834		18.7	525.28	2381.64	18.7	-346.834
18.72	1180.42	18.72	1225	18.72	-268.912		18.72	538.196	2464.64	18.72	-268.912
18.74	1184.77	18.74	1108	18.74	-390.256		18.74	552.85	2347.64	18.74	-390.256
18.76	1188.31	18.76	1233	18.76	-268.804		18.76	551.647	2472.64	18.76	-268.804
18.78	1191.02	18.78	1092	18.78	-412.505		18.78	535.344	2331.64	18.78	-412.505
18.8	1192.83	18.8	1158	18.8	-348.318		18.8	527.977	2397.64	18.8	-348.318
18.82	1193.72	18.82	1133	18.82	-374.21		18.82	515.424	2372.64	18.82	-374.21
18.84	1193.67	18.84	1025	18.84	-482.161		18.84	508.301	2264.64	18.84	-482.161
18.86	1192.68	18.86	1292	18.86	-214.168		18.86	506.331	2531.64	18.86	-214.168
18.88	1190.77	18.88	1242	18.88	-262.256		18.88	505.696	2481.64	18.88	-262.256
18.9	1188	18.9	1250	18.9	-251.485		18.9	505.374	2489.64	18.9	-251.485
18.92	1184.47	18.92	1058	18.92	-439.959		18.92	505.25	2297.64	18.92	-439.959
18.94	1180.34	18.94	1267	18.94	-226.825		18.94	505.468	2506.64	18.94	-226.825
18.96	1175.78	18.96	1167	18.96	-322.274		18.96	505.892	2406.64	18.96	-322.274
18.98	1171.04	18.98	1092	18.98	-392.526		18.98	505.631	2331.64	18.98	-392.526
19	1166.33	19	1358	19	-121.823		19	505.393	2597.64	19	-121.823
19.02	1161.92	19.02	1200	19.02	-275.411		19.02	505.229	2439.64	19.02	-275.411
19.04	1158.03	19.04	1325	19.04	-146.523		19.04	504.904	2564.64	19.04	-146.523
19.06	1154.88	19.06	1017	19.06	-451.369		19.06	504.749	2256.64	19.06	-451.369
19.08	1152.63	19.08	1233	19.08	-233.123		19.08	504.699	2472.64	19.08	-233.123
19.1	1151.42	19.1	1125	19.1	-339.914		19.1	504.677	2364.64	19.1	-339.914
19.12	1151.33	19.12	1050	19.12	-414.816		19.12	504.666	2289.64	19.12	-414.816
19.14	1152.36	19.14	1083	19.14	-382.849		19.14	504.657	2322.64	19.14	-382.849
19.16	1154.48	19.16	1175	19.16	-292.971		19.16	504.648	2414.64	19.16	-292.971
19.18	1157.59	19.18	1275	19.18	-196.083		19.18	504.642	2514.64	19.18	-196.083
19.2	1161.54	19.2	1250	19.2	-225.026		19.2	504.633	2489.64	19.2	-225.026
19.22	1166.1	19.22	1258	19.22	-221.587		19.22	504.656	2497.64	19.22	-221.587
19.24	1171.01	19.24	1225	19.24	-259.502		19.24	504.689	2464.64	19.24	-259.502
19.26	1175.98	19.26	1275	19.26	-214.466		19.26	504.748	2514.64	19.26	-214.466
19.28	1180.66	19.28	1208	19.28	-286.145		19.28	504.838	2447.64	19.28	-286.145
19.3	1184.7	19.3	1142	19.3	-356.186		19.3	504.969	2381.64	19.3	-356.186
19.32	1187.75	19.32	1375	19.32	-126.24		19.32	505.173	2614.64	19.32	-126.24
19.34	1189.49	19.34	1308	19.34	-194.979		19.34	505.514	2547.64	19.34	-194.979
19.36	1189.64	19.36	1383	19.36	-120.127		19.36	506.195	2622.64	19.36	-120.127
19.38	1187.99	19.38	1142	19.38	-359.476		19.38	508.573	2381.64	19.38	-359.476
19.4	1184.43	19.4	1225	19.4	-272.916		19.4	518.595	2464.64	19.4	-272.916
19.42	1178.95	19.42	1125	19.42	-367.438		19.42	537.576	2364.64	19.42	-367.438
19.44	1171.65	19.44	1200	19.44	-285.141		19.44	535.867	2439.64	19.44	-285.141
19.46	1162.73	19.46	983	19.46	-493.221		19.46	526.277	2222.64	19.46	-493.221
19.48	1152.46	19.48	1167	19.48	-298.952		19.48	524.153	2406.64	19.48	-298.952
19.5	1141.18	19.5	1092	19.5	-362.668		19.5	513.98	2331.64	19.5	-362.668
19.52	1129.25	19.52	1058	19.52	-384.738		19.52	507.567	2297.64	19.52	-384.738
19.54	1117.06	19.54	1058	19.54	-372.545		19.54	505.822	2297.64	19.54	-372.545
19.56	1104.98	19.56	900	19.56	-518.47		19.56	505.308	2139.64	19.56	-518.47
19.58	1093.39	19.58	992	19.58	-414.877		19.58	505.055	2231.64	19.58	-414.877
19.6	1082.61	19.6	1067	19.6	-329.102		19.6	504.9	2306.64	19.6	-329.102
19.62	1072.95	19.62	1117	19.62	-269.443		19.62	504.798	2356.64	19.62	-269.443
19.64	1064.66	19.64	967	19.64	-411.152		19.64	504.73	2206.64	19.64	-411.152
19.66	1057.94	19.66	1042	19.66	-329.434		19.66	504.68	2281.64	19.66	-329.434
19.68	1052.95	19.68	1183	19.68	-183.441		19.68	504.647	2422.64	19.68	-183.441
19.7	1049.78	19.7	1025	19.7	-338.269		19.7	504.625	2264.64	19.7	-338.269
19.72	1048.47	19.72	1183	19.72	-178.961		19.72	504.607	2422.64	19.72	-178.961
19.74	1049.02	19.74	967	19.74	-395.511		19.74	504.597	2206.64	19.74	-395.511
19.76	1051.38	19.76	1025	19.76	-339.866		19.76	504.592	2264.64	19.76	-339.866
19.78	1055.44	19.78	1100	19.78	-268.932		19.78	504.59	2339.64	19.78	-268.932
19.8	1061.09	19.8	1100	19.8	-274.58		19.8	504.594	2339.64	19.8	-274.58
19.82	1068.16	19.82	1150	19.82	-231.654		19.82	504.604	2389.64	19.82	-231.654
19.84	1076.49	19.84	933	19.84	-456.982		19.84	504.621	2172.64	19.84	-456.982
19.86	1085.89	19.86	1133	19.86	-266.377		19.86	504.636	2372.64	19.86	-266.377
19.88	1096.17	19.88	1075	19.88	-334.656		19.88	504.658	2314.64	19.88	-334.656
19.9	1107.15	19.9	1133	19.9	-287.644		19.9	504.728	2372.64	19.9	-287.644
19.92	1118.7	19.92	1175	19.92	-257.191		19.92	504.863	2414.64	19.92	-257.191
19.94	1130.7	19.94	1142	19.94	-302.185		19.94	505.082	2381.64	19.94	-302.185
19.96	1143.07	19.96	1142	19.96	-314.558		19.96	505.642	2381.64	19.96	-314.558
19.98	1155.8	19.98	1267	19.98	-202.293		19.98	508.05	2506.64	19.98	-202.293
20	1168.93	20	1158	20	-324.417		20	514.695	2397.64	20	-324.417
20.02	1182.5	20.02	1125	20.02	-370.994		20.02	518.315	2364.64	20.02	-370.994
20.04	1196.61	20.04	1042	20.04	-468.1		20.04	513.728	2281.64	20.04	-468.1
20.06	1211.32	20.06	1383	20.06	-141.806		20.06	513.093	2622.64	20.06	-141.806
20.08	1226.66	20.08	1308	20.08	-232.154		20.08	511.458	2547.64	20.08	-232.154
20.1	1242.65	20.1	1217	20.1	-339.137		20.1	510.926	2456.64	20.1	-339.137
20.12	1259.2	20.12	1325	20.12	-247.687		20.12	512.366	2564.64	20.12	-247.687
20.14	1276.17	20.14	1442	20.14	-147.664		20.14	509.953	2681.64	20.14	-147.664
20.16	1293.36	20.16	1108	20.16	-498.853		20.16	509.071	2347.64	20.16	-498.853
20.18	1310.48	20.18	1317	20.18	-306.971		20.18	508.234	2556.64	20.18	-306.971
20.2	1327.18	20.2	1375	20.2	-265.671		20.2	506.39	2614.64	20.2	-265.671
20.22	1343.08	20.22	1225	20.22	-431.567		20.22	505.686	2464.64	20.22	-431.567
20.24	1357.77	20.24	1300	20.24	-371.257		20.24	505.7	2539.64	20.24	-371.257
20.26	1370.87	20.26	1258	20.26	-426.36		20.26	506.001	2497.64	20.26	-426.36
20.28	1382.06	20.28	1250	20.28	-445.55		20.28	506.665	2489.64	20.28	-445.55
20.3	1391.11	20.3	1500	20.3	-204.597		20.3	508.664	2739.64	20.3	-204.597
20.32	1397.9	20.32	1492	20.32	-219.393		20.32	517.689	2731.64	20.32	-219.393
20.34	1402.48	20.34	1342	20.34	-373.965		20.34	541.574	2581.64	20.34	-373.965
20.36	1404.99	20.36	1467	20.36	-251.477		20.36	551.845	2706.64	20.36	-251.477
20.38	1405.73	20.38	1600	20.38	-119.215		20.38	535.037	2839.64	20.38	-119.215
20.4	1405.08	20.4	1433	20.4	-285.573		20.4	532.817	2672.64	20.4	-285.573
20.42	1403.53	20.42	1383	20.42	-334.023		20.42	523.897	2622.64	20.42	-334.023
20.44	1401.6	20.44	1433	20.44	-282.094		20.44	511.79	2672.64	20.44	-282.094
20.46	1399.86	20.46	1417	20.46	-296.348		20.46	507.612	2656.64	20.46	-296.348
20.48	1398.86	20.48	1550	20.48	-162.355		20.48	507.588	2789.64	20.48	-162.355
20.5	1399.17	20.5	1458	20.5	-254.656		20.5	510.65	2697.64	20.5	-254.656
20.52	1401.25	20.52	1350	20.52	-364.743		20.52	513.586	2589.64	20.52	-364.743
20.54	1405.54	20.54	1475	20.54	-244.025		20.54	510.808	2714.64	20.54	-244.025
20.56	1412.31	20.56	1458	20.56	-267.802		20.56	509.706	2697.64	20.56	-267.802
20.58	1421.76	20.58	1300	20.58	-435.248		20.58	508.83	2539.64	20.58	-435.248
20.6	1433.91	20.6	1408	20.6	-339.396		20.6	506.496	2647.64	20.6	-339.396
20.62	1448.64	20.62	1383	20.62	-379.131		20.62	505.436	2622.64	20.62	-379.131
20.64	1465.7	20.64	1308	20.64	-471.194		20.64	505.268	2547.64	20.64	-471.194
20.66	1484.7	20.66	1492	20.66	-306.186		20.66	505.619	2731.64	20.66	-306.186
20.68	1505.1	20.68	1275	20.68	-543.588		20.68	506.404	2514.64	20.68	-543.588
20.7	1526.29	20.7	1558	20.7	-281.784		20.7	506.356	2797.64	20.7	-281.784
20.72	1547.61	20.72	1742	20.72	-119.096		20.72	506.036	2981.64	20.72	-119.096
20.74	1568.34	20.74	1558	20.74	-323.834		20.74	506.269	2797.64	20.74	-323.834
20.76	1587.86	20.76	1608	20.76	-293.35		20.76	506.482	2847.64	20.76	-293.35
20.78	1605.6	20.78	1508	20.78	-411.09		20.78	508.68	2747.64	20.78	-411.09
20.8	1621.15	20.8	1683	20.8	-251.641		20.8	517.526	2922.64	20.8	-251.641
20.82	1634.26	20.82	1492	20.82	-455.751		20.82	528.092	2731.64	20.82	-455.751
20.84	1644.84	20.84	1625	20.84	-333.328		20.84	521.777	2864.64	20.84	-333.328
20.86	1652.92	20.86	1725	20.86	-241.413		20.86	517.625	2964.64	20.86	-241.413
20.88	1658.64	20.88	1633	20.88	-339.132		20.88	516.569	2872.64	20.88	-339.132
20.9	1662.15	20.9	1558	20.9	-417.644		20.9	509.999	2797.64	20.9	-417.644
20.92	1663.6	20.92	1783	20.92	-194.092		20.92	506.332	3022.64	20.92	-194.092
20.94	1663.07	20.94	1783	20.94	-193.563		20.94	505.376	3022.64	20.94	-193.563
20.96	1660.57	20.96	1942	20.96	-32.058		20.96	505.09	3181.64	20.96	-32.058
20.98	1655.99	20.98	1775	20.98	-194.482		20.98	504.946	3014.64	20.98	-194.482
21	1649.16	21	1775	21	-187.651		21	504.868	3014.64	21	-187.651
21.02	1639.82	21.02	1758	21.02	-195.312		21.02	504.827	2997.64	21.02	-195.312
21.04	1627.69	21.04	1633	21.04	-308.182		21.04	504.817	2872.64	21.04	-308.182
21.06	1612.51	21.06	1608	21.06	-318.001		21.06	504.836	2847.64	21.06	-318.001
21.08	1594.1	21.08	1742	21.08	-165.587		21.08	504.887	2981.64	21.08	-165.587
21.1	1572.4	21.1	1700	21.1	-185.891		21.1	504.994	2939.64	21.1	-185.891
21.12	1547.55	21.12	1400	21.12	-461.036		21.12	505.282	2639.64	21.12	-461.036
21.14	1519.84	21.14	1542	21.14	-291.327		21.14	506.517	2781.64	21.14	-291.327
21.16	1489.75	21.16	1233	21.16	-570.239		21.16	510.025	2472.64	21.16	-570.239
21.18	1457.9	21.18	1475	21.18	-296.387		21.18	512.214	2714.64	21.18	-296.387
21.2	1424.99	21.2	1458	21.2	-280.478		21.2	509.654	2697.64	21.2	-280.478
21.22	1391.77	21.22	1133	21.22	-572.263		21.22	509.253	2372.64	21.22	-572.263
21.24	1359.01	21.24	1475	21.24	-197.497		21.24	508.701	2714.64	21.24	-197.497
21.26	1327.41	21.26	1258	21.26	-382.901		21.26	507.074	2497.64	21.26	-382.901
21.28	1297.65	21.28	1200	21.28	-411.138		21.28	507.153	2439.64	21.28	-411.138
21.3	1270.3	21.3	1308	21.3	-275.793		21.3	511.114	2547.64	21.3	-275.793
21.32	1245.88	21.32	1142	21.32	-417.365		21.32	524.858	2381.64	21.32	-417.365
21.34	1224.77	21.34	1208	21.34	-330.256		21.34	538.411	2447.64	21.34	-330.256
21.36	1207.28	21.36	1367	21.36	-153.768		21.36	527.909	2606.64	21.36	-153.768
21.38	1193.62	21.38	1158	21.38	-349.105		21.38	523.155	2397.64	21.38	-349.105
21.4	1183.89	21.4	1142	21.4	-355.382		21.4	522.392	2381.64	21.4	-355.382
21.42	1178.14	21.42	1117	21.42	-374.626		21.42	514.814	2356.64	21.42	-374.626
21.44	1176.3	21.44	1125	21.44	-364.79		21.44	511.371	2364.64	21.44	-364.79
21.46	1178.27	21.46	1225	21.46	-266.763		21.46	509.721	2464.64	21.46	-266.763
21.48	1183.88	21.48	1342	21.48	-155.372		21.48	508.978	2581.64	21.48	-155.372
21.5	1192.9	21.5	1308	21.5	-198.389		21.5	507.86	2547.64	21.5	-198.389
21.52	1205.04	21.52	1433	21.52	-85.5295		21.52	506.709	2672.64	21.52	-85.5295
21.54	1219.96	21.54	1175	21.54	-358.453		21.54	505.754	2414.64	21.54	-358.453
21.56	1237.27	21.56	1300	21.56	-250.764		21.56	505.109	2539.64	21.56	-250.764
21.58	1256.52	21.58	1308	21.58	-262.01		21.58	504.863	2547.64	21.58	-262.01
21.6	1277.2	21.6	1300	21.6	-290.691		21.6	504.77	2539.64	21.6	-290.691
21.62	1298.78	21.62	1142	21.62	-470.267		21.62	504.73	2381.64	21.62	-470.267
21.64	1320.68	21.64	1450	21.64	-184.174		21.64	504.722	2689.64	21.64	-184.174
21.66	1342.36	21.66	1283	21.66	-372.846		21.66	504.726	2522.64	21.66	-372.846
21.68	1363.26	21.68	1292	21.68	-384.752		21.68	504.748	2531.64	21.68	-384.752
21.7	1382.94	21.7	1442	21.7	-254.426		21.7	504.789	2681.64	21.7	-254.426
21.72	1401.02	21.72	1100	21.72	-614.512		21.72	504.856	2339.64	21.72	-614.512
21.74	1417.3	21.74	1467	21.74	-263.794		21.74	504.981	2706.64	21.74	-263.794
21.76	1431.72	21.76	1658	21.76	-87.2107		21.76	505.334	2897.64	21.76	-87.2107
21.78	1444.36	21.78	1617	21.78	-140.854		21.78	506.868	2856.64	21.78	-140.854
21.8	1455.45	21.8	1408	21.8	-360.942		21.8	510.91	2647.64	21.8	-360.942
21.82	1465.29	21.82	1433	21.82	-345.783		21.82	512.701	2672.64	21.82	-345.783
21.84	1474.23	21.84	1367	21.84	-420.72		21.84	509.632	2606.64	21.84	-420.72
21.86	1482.6	21.86	1617	21.86	-179.086		21.86	509.288	2856.64	21.86	-179.086
21.88	1490.67	21.88	1292	21.88	-512.16		21.88	508.529	2531.64	21.88	-512.16
21.9	1498.65	21.9	1592	21.9	-220.136		21.9	506.362	2831.64	21.9	-220.136
21.92	1506.61	21.92	1467	21.92	-353.104		21.92	505.477	2706.64	21.92	-353.104
21.94	1514.54	21.94	1600	21.94	-228.031		21.94	505.387	2839.64	21.94	-228.031
21.96	1522.28	21.96	1517	21.96	-318.773		21.96	505.54	2756.64	21.96	-318.773
21.98	1529.59	21.98	1592	21.98	-251.08		21.98	505.889	2831.64	21.98	-251.08
22	1536.14	22	1533	22	-316.625		22	506.627	2772.64	22	-316.625
22.02	1541.55	22.02	1575	22.02	-280.043		22.02	509.059	2814.64	22.02	-280.043
22.04	1545.49	22.04	1417	22.04	-441.975		22.04	518.91	2656.64	22.04	-441.975
22.06	1547.63	22.06	1525	22.06	-336.119		22.06	538.938	2764.64	22.06	-336.119
22.08	1547.78	22.08	1733	22.08	-128.27		22.08	543.957	2972.64	22.08	-128.27
22.1	1545.85	22.1	1508	22.1	-351.345		22.1	538.832	2747.64	22.1	-351.345
22.12	1541.89	22.12	1642	22.12	-213.384		22.12	534.71	2881.64	22.12	-213.384
22.14	1536.05	22.14	1667	22.14	-182.535		22.14	525.777	2906.64	22.14	-182.535
22.16	1528.52	22.16	1333	22.16	-509.015		22.16	517.437	2572.64	22.16	-509.015
22.18	1519.59	22.18	1367	22.18	-466.077		22.18	510.266	2606.64	22.18	-466.077
22.2	1509.48	22.2	1558	22.2	-264.975		22.2	506.837	2797.64	22.2	-264.975
22.22	1498.44	22.22	1683	22.22	-128.932		22.22	505.799	2922.64	22.22	-128.932
22.24	1486.64	22.24	1367	22.24	-433.127		22.24	505.414	2606.64	22.24	-433.127
22.26	1474.2	22.26	1600	22.26	-187.69		22.26	505.202	2839.64	22.26	-187.69
22.28	1461.22	22.28	1417	22.28	-357.71		22.28	505.079	2656.64	22.28	-357.71
22.3	1447.76	22.3	1458	22.3	-303.253		22.3	505.018	2697.64	22.3	-303.253
22.32	1433.9	22.32	1467	22.32	-280.392		22.32	505.006	2706.64	22.32	-280.392
22.34	1419.75	22.34	1508	22.34	-225.235		22.34	505.054	2747.64	22.34	-225.235
22.36	1405.47	22.36	1325	22.36	-393.959		22.36	505.204	2564.64	22.36	-393.959
22.38	1391.34	22.38	1275	22.38	-429.826		22.38	505.708	2514.64	22.38	-429.826
22.4	1377.7	22.4	1492	22.4	-199.187		22.4	508.046	2731.64	22.4	-199.187
22.42	1364.98	22.42	1650	22.42	-28.4714		22.42	514.458	2889.64	22.42	-28.4714
22.44	1353.67	22.44	1225	22.44	-442.164		22.44	517.781	2464.64	22.44	-442.164
22.46	1344.28	22.46	1267	22.46	-390.772		22.46	512.625	2506.64	22.46	-390.772
22.48	1337.3	22.48	1308	22.48	-342.788		22.48	511.697	2547.64	22.48	-342.788
22.5	1333.17	22.5	1250	22.5	-396.659		22.5	511.056	2489.64	22.5	-396.659
22.52	1332.27	22.52	1175	22.52	-470.756		22.52	507.317	2414.64	22.52	-470.756
22.54	1334.87	22.54	1425	22.54	-223.355		22.54	505.406	2664.64	22.54	-223.355
22.56	1341.12	22.56	1508	22.56	-146.613		22.56	504.903	2747.64	22.56	-146.613
22.58	1351.07	22.58	1350	22.58	-314.56		22.58	504.732	2589.64	22.58	-314.56
22.6	1364.6	22.6	1208	22.6	-470.085		22.6	504.648	2447.64	22.6	-470.085
22.62	1381.45	22.62	1433	22.62	-261.936		22.62	504.595	2672.64	22.62	-261.936
22.64	1401.23	22.64	1558	22.64	-156.719		22.64	504.563	2797.64	22.64	-156.719
22.66	1423.41	22.66	1475	22.66	-261.9		22.66	504.545	2714.64	22.66	-261.9
22.68	1447.32	22.68	1492	22.68	-268.812		22.68	504.532	2731.64	22.68	-268.812
22.7	1472.18	22.7	1608	22.7	-177.671		22.7	504.523	2847.64	22.7	-177.671
22.72	1497.11	22.72	1433	22.72	-377.595		22.72	504.519	2672.64	22.72	-377.595
22.74	1521.15	22.74	1600	22.74	-234.635		22.74	504.524	2839.64	22.74	-234.635
22.76	1543.32	22.76	1767	22.76	-89.8121		22.76	504.535	3006.64	22.76	-89.8121
22.78	1562.68	22.78	1608	22.78	-268.171		22.78	504.548	2847.64	22.78	-268.171
22.8	1578.36	22.8	1567	22.8	-324.847		22.8	504.571	2806.64	22.8	-324.847
22.82	1589.64	22.82	1558	22.82	-345.132		22.82	504.613	2797.64	22.82	-345.132
22.84	1596.05	22.84	1500	22.84	-409.537		22.84	504.721	2739.64	22.84	-409.537
22.86	1597.35	22.86	1533	22.86	-377.836		22.86	505.145	2772.64	22.86	-377.836
22.88	1593.59	22.88	1425	22.88	-482.082		22.88	506.133	2664.64	22.88	-482.082
22.9	1585.1	22.9	1700	22.9	-198.591		22.9	506.438	2939.64	22.9	-198.591
22.92	1572.41	22.92	1617	22.92	-268.9		22.92	505.753	2856.64	22.92	-268.9
22.94	1556.22	22.94	1483	22.94	-386.711		22.94	505.792	2722.64	22.94	-386.711
22.96	1537.33	22.96	1583	22.96	-267.816		22.96	505.822	2822.64	22.96	-267.816
22.98	1516.56	22.98	1292	22.98	-538.046		22.98	505.659	2531.64	22.98	-538.046
23	1494.72	23	1442	23	-366.213		23	506.887	2681.64	23	-366.213
23.02	1472.58	23.02	1683	23.02	-103.071		23.02	511.666	2922.64	23.02	-103.071
23.04	1450.79	23.04	1358	23.04	-406.279		23.04	516.572	2597.64	23.04	-406.279
23.06	1429.9	23.06	1642	23.06	-101.39		23.06	512.765	2881.64	23.06	-101.39
23.08	1410.34	23.08	1325	23.08	-398.834		23.08	510.589	2564.64	23.08	-398.834
23.1	1392.42	23.1	1408	23.1	-297.911		23.1	511.246	2647.64	23.1	-297.911
23.12	1376.3	23.12	1475	23.12	-214.79		23.12	508.485	2714.64	23.12	-214.79
23.14	1362.02	23.14	1317	23.14	-358.514		23.14	506.69	2556.64	23.14	-358.514
23.16	1349.52	23.16	1358	23.16	-305.007		23.16	508.259	2597.64	23.16	-305.007
23.18	1338.6	23.18	1217	23.18	-435.089		23.18	513.128	2456.64	23.18	-435.089
23.2	1329.01	23.2	1275	23.2	-367.495		23.2	513.958	2514.64	23.2	-367.495
23.22	1320.42	23.22	1275	23.22	-358.906		23.22	510.279	2514.64	23.22	-358.906
23.24	1312.49	23.24	1400	23.24	-225.975		23.24	510.738	2639.64	23.24	-225.975
23.26	1304.87	23.26	1350	23.26	-268.363		23.26	511.928	2589.64	23.26	-268.363
23.28	1297.28	23.28	1192	23.28	-418.767		23.28	512.466	2431.64	23.28	-418.767
23.3	1289.46	23.3	1333	23.3	-269.947		23.3	513.18	2572.64	23.3	-269.947
23.32	1281.25	23.32	1075	23.32	-519.741		23.32	512.535	2314.64	23.32	-519.741
23.34	1272.58	23.34	1425	23.34	-161.066		23.34	510.26	2664.64	23.34	-161.066
23.36	1263.42	23.36	1475	23.36	-101.914		23.36	509.202	2714.64	23.36	-101.914
23.38	1253.85	23.38	1025	23.38	-542.343		23.38	507.933	2264.64	23.38	-542.343
23.4	1243.96	23.4	1150	23.4	-407.452		23.4	505.945	2389.64	23.4	-407.452
23.42	1233.88	23.42	1442	23.42	-105.37		23.42	505.037	2681.64	23.42	-105.37
23.44	1223.76	23.44	1183	23.44	-354.245		23.44	504.781	2422.64	23.44	-354.245
23.46	1213.74	23.46	1417	23.46	-110.229		23.46	504.678	2656.64	23.46	-110.229
23.48	1203.98	23.48	1275	23.48	-242.468		23.48	504.614	2514.64	23.48	-242.468
23.5	1194.61	23.5	1308	23.5	-200.097		23.5	504.565	2547.64	23.5	-200.097
23.52	1185.74	23.52	1283	23.52	-216.232		23.52	504.535	2522.64	23.52	-216.232
23.54	1177.48	23.54	1408	23.54	-82.9724		23.54	504.512	2647.64	23.54	-82.9724
23.56	1169.91	23.56	1133	23.56	-350.396		23.56	504.493	2372.64	23.56	-350.396
23.58	1163.06	23.58	1183	23.58	-293.554		23.58	504.48	2422.64	23.58	-293.554
23.6	1156.99	23.6	1167	23.6	-303.48		23.6	504.47	2406.64	23.6	-303.48
23.62	1151.69	23.62	975	23.62	-490.181		23.62	504.465	2214.64	23.62	-490.181
23.64	1147.16	23.64	1200	23.64	-260.646		23.64	504.456	2439.64	23.64	-260.646
23.66	1143.36	23.66	1350	23.66	-106.847		23.66	504.447	2589.64	23.66	-106.847
23.68	1140.25	23.68	1142	23.68	-311.742		23.68	504.445	2381.64	23.68	-311.742
23.7	1137.79	23.7	933	23.7	-518.281		23.7	504.441	2172.64	23.7	-518.281
23.72	1135.91	23.72	1175	23.72	-274.403		23.72	504.437	2414.64	23.72	-274.403
23.74	1134.55	23.74	1342	23.74	-106.044		23.74	504.435	2581.64	23.74	-106.044
23.76	1133.65	23.76	883	23.76	-564.142		23.76	504.445	2122.64	23.76	-564.142
23.78	1133.15	23.78	1117	23.78	-329.636		23.78	504.454	2356.64	23.78	-329.636
23.8	1132.98	23.8	1100	23.8	-346.467		23.8	504.458	2339.64	23.8	-346.467
23.82	1133.09	23.82	1300	23.82	-146.581		23.82	504.468	2539.64	23.82	-146.581
23.84	1133.44	23.84	1150	23.84	-296.932		23.84	504.48	2389.64	23.84	-296.932
23.86	1133.99	23.86	1075	23.86	-372.482		23.86	504.491	2314.64	23.86	-372.482
23.88	1134.71	23.88	1150	23.88	-298.199		23.88	504.504	2389.64	23.88	-298.199
23.9	1135.57	23.9	1200	23.9	-249.062		23.9	504.521	2439.64	23.9	-249.062
23.92	1136.57	23.92	1142	23.92	-308.056		23.92	504.543	2381.64	23.92	-308.056
23.94	1137.68	23.94	1158	23.94	-293.17		23.94	504.574	2397.64	23.94	-293.17
23.96	1138.91	23.96	1150	23.96	-302.4		23.96	504.617	2389.64	23.96	-302.4
23.98	1140.26	23.98	1108	23.98	-345.746		23.98	504.685	2347.64	23.98	-345.746
24	1141.72	24	1175	24	-280.211		24	504.812	2414.64	24	-280.211
24.02	1143.31	24.02	1017	24.02	-439.8		24.02	505.222	2256.64	24.02	-439.8
24.04	1145.03	24.04	1225	24.04	-233.517		24.04	506.75	2464.64	24.04	-233.517
24.06	1146.87	24.06	1033	24.06	-427.364		24.06	509.308	2272.64	24.06	-427.364
24.08	1148.85	24.08	1275	24.08	-187.341		24.08	508.786	2514.64	24.08	-187.341
24.1	1150.95	24.1	1183	24.1	-281.443		24.1	507.236	2422.64	24.1	-281.443
24.12	1153.17	24.12	1067	24.12	-399.659		24.12	507.729	2306.64	24.12	-399.659
24.14	1155.48	24.14	1117	24.14	-351.97		24.14	507.637	2356.64	24.14	-351.97
24.16	1157.86	24.16	1092	24.16	-379.352		24.16	507.936	2331.64	24.16	-379.352
24.18	1160.28	24.18	1117	24.18	-356.768		24.18	513.664	2356.64	24.18	-356.768
24.2	1162.69	24.2	1283	24.2	-193.177		24.2	524.606	2522.64	24.2	-193.177
24.22	1165.04	24.22	1225	24.22	-253.527		24.22	522.613	2464.64	24.22	-253.527
24.24	1167.27	24.24	1167	24.24	-313.76		24.24	514.864	2406.64	24.24	-313.76
24.26	1169.32	24.26	1233	24.26	-249.811		24.26	515.874	2472.64	24.26	-249.811
24.28	1171.12	24.28	1275	24.28	-209.607		24.28	514.055	2514.64	24.28	-209.607
24.3	1172.58	24.3	942	24.3	-544.073		24.3	508.349	2181.64	24.3	-544.073
24.32	1173.65	24.32	1317	24.32	-170.135		24.32	505.816	2556.64	24.32	-170.135
24.34	1174.24	24.34	1267	24.34	-220.726		24.34	505.193	2506.64	24.34	-220.726
24.36	1174.3	24.36	1117	24.36	-370.788		24.36	504.99	2356.64	24.36	-370.788
24.38	1173.79	24.38	1108	24.38	-379.282		24.38	504.932	2347.64	24.38	-379.282
24.4	1172.71	24.4	1167	24.4	-319.196		24.4	505.141	2406.64	24.4	-319.196
24.42	1171.06	24.42	1108	24.42	-376.545		24.42	505.933	2347.64	24.42	-376.545
24.44	1168.89	24.44	1300	24.44	-182.378		24.44	506.547	2539.64	24.44	-182.378
24.46	1166.28	24.46	1150	24.46	-329.771		24.46	505.799	2389.64	24.46	-329.771
24.48	1163.34	24.48	1267	24.48	-209.828		24.48	505.469	2506.64	24.48	-209.828
24.5	1160.18	24.5	1267	24.5	-206.668		24.5	505.618	2506.64	24.5	-206.668
24.52	1156.94	24.52	1267	24.52	-203.426		24.52	505.177	2506.64	24.52	-203.426
24.54	1153.75	24.54	1025	24.54	-442.237		24.54	504.782	2264.64	24.54	-442.237
24.56	1150.74	24.56	1167	24.56	-297.233		24.56	504.67	2406.64	24.56	-297.233
24.58	1148.05	24.58	1083	24.58	-378.536		24.58	504.65	2322.64	24.58	-378.536
24.6	1145.76	24.6	1167	24.6	-292.254		24.6	504.657	2406.64	24.6	-292.254
24.62	1143.98	24.62	1208	24.62	-249.474		24.62	504.686	2447.64	24.62	-249.474
24.64	1142.77	24.64	1175	24.64	-281.261		24.64	504.732	2414.64	24.64	-281.261
24.66	1142.16	24.66	892	24.66	-563.653		24.66	504.797	2131.64	24.66	-563.653
24.68	1142.17	24.68	1033	24.68	-422.661		24.68	504.921	2272.64	24.68	-422.661
24.7	1142.77	24.7	1158	24.7	-298.264		24.7	505.178	2397.64	24.7	-298.264
24.72	1143.92	24.72	1125	24.72	-332.409		24.72	505.994	2364.64	24.72	-332.409
24.74	1145.52	24.74	1175	24.74	-284.014		24.74	509.458	2414.64	24.74	-284.014
24.76	1147.48	24.76	1150	24.76	-310.968		24.76	517.149	2389.64	24.76	-310.968
24.78	1149.65	24.78	1108	24.78	-355.135		24.78	518.489	2347.64	24.78	-355.135
24.8	1151.87	24.8	1208	24.8	-257.358		24.8	512.282	2447.64	24.8	-257.358
24.82	1153.97	24.82	1267	24.82	-200.464		24.82	511.893	2506.64	24.82	-200.464
24.84	1155.78	24.84	1225	24.84	-244.273		24.84	512.298	2464.64	24.84	-244.273
24.86	1157.12	24.86	1292	24.86	-178.61		24.86	508.388	2531.64	24.86	-178.61
24.88	1157.82	24.88	1225	24.88	-246.313		24.88	506.275	2464.64	24.88	-246.313
24.9	1157.76	24.9	1342	24.9	-129.246		24.9	506.379	2581.64	24.9	-129.246
24.92	1156.83	24.92	1075	24.92	-395.315		24.92	506.521	2314.64	24.92	-395.315
24.94	1154.99	24.94	1217	24.94	-251.482		24.94	506.222	2456.64	24.94	-251.482
24.96	1152.28	24.96	975	24.96	-490.775		24.96	507.749	2214.64	24.96	-490.775
24.98	1148.8	24.98	1083	24.98	-379.29		24.98	512.554	2322.64	24.98	-379.29
25	1144.7	25	1108	25	-350.195		25	515.482	2347.64	25	-350.195
25.02	1140.22	25.02	1108	25.02	-345.712		25.02	511.064	2347.64	25.02	-345.712
25.04	1135.62	25.04	1025	25.04	-424.108		25.04	509.303	2264.64	25.04	-424.108
25.06	1131.18	25.06	1158	25.06	-286.67		25.06	510.3	2397.64	25.06	-286.67
25.08	1127.2	25.08	1267	25.08	-173.689		25.08	508.01	2506.64	25.08	-173.689
25.1	1123.94	25.1	1033	25.1	-404.431		25.1	505.742	2272.64	25.1	-404.431
25.12	1121.64	25.12	1117	25.12	-318.127		25.12	505.002	2356.64	25.12	-318.127
25.14	1120.46	25.14	1208	25.14	-225.95		25.14	504.808	2447.64	25.14	-225.95
25.16	1120.52	25.16	1058	25.16	-376.012		25.16	504.727	2297.64	25.16	-376.012
25.18	1121.86	25.18	1158	25.18	-277.347		25.18	504.682	2397.64	25.18	-277.347
25.2	1124.43	25.2	1300	25.2	-137.917		25.2	504.656	2539.64	25.2	-137.917
25.22	1128.11	25.22	1017	25.22	-424.601		25.22	504.637	2256.64	25.22	-424.601
25.24	1132.71	25.24	1092	25.24	-354.202		25.24	504.628	2331.64	25.24	-354.202
25.26	1137.96	25.26	1258	25.26	-193.445		25.26	504.636	2497.64	25.26	-193.445
25.28	1143.5	25.28	1092	25.28	-364.991		25.28	504.653	2331.64	25.28	-364.991
25.3	1148.95	25.3	1292	25.3	-170.443		25.3	504.681	2531.64	25.3	-170.443
25.32	1153.88	25.32	1242	25.32	-225.367		25.32	504.731	2481.64	25.32	-225.367
25.34	1157.82	25.34	1150	25.34	-321.313		25.34	504.808	2389.64	25.34	-321.313
25.36	1160.36	25.36	1308	25.36	-165.853		25.36	504.93	2547.64	25.36	-165.853
25.38	1161.13	25.38	1025	25.38	-449.619		25.38	505.14	2264.64	25.38	-449.619
25.4	1159.85	25.4	1158	25.4	-315.343		25.4	505.615	2397.64	25.4	-315.343
25.42	1156.4	25.42	1083	25.42	-386.889		25.42	507.491	2322.64	25.42	-386.889
25.44	1150.78	25.44	1133	25.44	-331.273		25.44	513.828	2372.64	25.44	-331.273
25.46	1143.17	25.46	1200	25.46	-256.664		25.46	521.474	2439.64	25.46	-256.664
25.48	1133.87	25.48	1208	25.48	-239.36		25.48	516.976	2447.64	25.48	-239.36
25.5	1123.27	25.5	1200	25.5	-236.76		25.5	513.054	2439.64	25.5	-236.76
25.52	1111.83	25.52	1058	25.52	-367.318		25.52	517.974	2297.64	25.52	-367.318
25.54	1100.02	25.54	967	25.54	-446.51		25.54	520.951	2206.64	25.54	-446.51
25.56	1088.3	25.56	967	25.56	-434.795		25.56	514.818	2206.64	25.56	-434.795
25.58	1077.09	25.58	1108	25.58	-282.58		25.58	509.675	2347.64	25.58	-282.58
25.6	1066.71	25.6	958	25.6	-422.204		25.6	509.94	2197.64	25.6	-422.204
25.62	1057.43	25.62	1133	25.62	-237.923		25.62	509.262	2372.64	25.62	-237.923
25.64	1049.41	25.64	1125	25.64	-237.899		25.64	506.571	2364.64	25.64	-237.899
25.66	1042.7	25.66	1033	25.66	-323.195		25.66	505.267	2272.64	25.66	-323.195
25.68	1037.29	25.68	1042	25.68	-308.783		25.68	504.909	2281.64	25.68	-308.783
25.7	1033.06	25.7	1033	25.7	-313.549		25.7	504.776	2272.64	25.7	-313.549
25.72	1029.82	25.72	1108	25.72	-235.311		25.72	504.702	2347.64	25.72	-235.311
25.74	1027.35	25.74	950	25.74	-390.843		25.74	504.657	2189.64	25.74	-390.843
25.76	1025.42	25.76	1150	25.76	-188.91		25.76	504.631	2389.64	25.76	-188.91
25.78	1023.81	25.78	1158	25.78	-179.303		25.78	504.621	2397.64	25.78	-179.303
25.8	1022.38	25.8	1092	25.8	-243.866		25.8	504.637	2331.64	25.8	-243.866
25.82	1021.03	25.82	792	25.82	-542.516		25.82	504.756	2031.64	25.82	-542.516
25.84	1019.76	25.84	1133	25.84	-200.252		25.84	505.239	2372.64	25.84	-200.252
25.86	1018.65	25.86	933	25.86	-399.135		25.86	505.973	2172.64	25.86	-399.135
25.88	1017.78	25.88	1167	25.88	-164.275		25.88	505.7	2406.64	25.88	-164.275
25.9	1017.3	25.9	958	25.9	-372.789		25.9	505.173	2197.64	25.9	-372.789
25.92	1017.29	25.92	1125	25.92	-205.778		25.92	505.273	2364.64	25.92	-205.778
25.94	1017.81	25.94	1075	25.94	-256.296		25.94	505.256	2314.64	25.94	-256.296
25.96	1018.84	25.96	917	25.96	-415.328		25.96	504.938	2156.64	25.96	-415.328
25.98	1020.29	25.98	950	25.98	-383.782		25.98	504.937	2189.64	25.98	-383.782
26	1022.01	26	1017	26	-318.497		26	505.111	2256.64	26	-318.497
26.02	1023.76	26.02	1058	26.02	-279.253		26.02	505.01	2297.64	26.02	-279.253
26.04	1025.32	26.04	883	26.04	-455.807		26.04	505.007	2122.64	26.04	-455.807
26.06	1026.43	26.06	958	26.06	-381.923		26.06	505.493	2197.64	26.06	-381.923
26.08	1026.92	26.08	1258	26.08	-82.4111		26.08	507.196	2497.64	26.08	-82.4111
26.1	1026.66	26.1	1158	26.1	-182.148		26.1	510.418	2397.64	26.1	-182.148
26.12	1025.6	26.12	1000	26.12	-339.087		26.12	510.212	2239.64	26.12	-339.087
26.14	1023.76	26.14	1100	26.14	-237.246		26.14	507.539	2339.64	26.14	-237.246
26.16	1021.2	26.16	1058	26.16	-276.693		26.16	507.551	2297.64	26.16	-276.693
26.18	1018.03	26.18	917	26.18	-414.515		26.18	507.913	2156.64	26.18	-414.515
26.2	1014.3	26.2	1025	26.2	-302.793		26.2	506.266	2264.64	26.2	-302.793
26.22	1010.09	26.22	1042	26.22	-281.583		26.22	505.201	2281.64	26.22	-281.583
26.24	1005.41	26.24	1108	26.24	-210.903		26.24	505.021	2347.64	26.24	-210.903
26.26	1000.25	26.26	883	26.26	-430.741		26.26	505.146	2122.64	26.26	-430.741
26.28	994.579	26.28	967	26.28	-341.069		26.28	505.15	2206.64	26.28	-341.069
26.3	988.376	26.3	867	26.3	-434.866		26.3	505.153	2106.64	26.3	-434.866
26.32	981.665	26.32	967	26.32	-328.155		26.32	505.417	2206.64	26.32	-328.155
26.34	974.527	26.34	1042	26.34	-246.016		26.34	506.159	2281.64	26.34	-246.016
26.36	967.107	26.36	1033	26.36	-247.597		26.36	509.278	2272.64	26.36	-247.597
26.38	959.607	26.38	992	26.38	-281.097		26.38	517.865	2231.64	26.38	-281.097
26.4	952.254	26.4	975	26.4	-290.744		26.4	522.964	2214.64	26.4	-290.744
26.42	945.268	26.42	875	26.42	-383.757		26.42	515.234	2114.64	26.42	-383.757
26.44	938.822	26.44	1100	26.44	-152.311		26.44	512.119	2339.64	26.44	-152.311
26.46	933.014	26.46	950	26.46	-296.504		26.46	514.526	2189.64	26.46	-296.504
26.48	927.847	26.48	942	26.48	-299.337		26.48	511.369	2181.64	26.48	-299.337
26.5	923.217	26.5	825	26.5	-411.706		26.5	507.018	2064.64	26.5	-411.706
26.52	918.931	26.52	975	26.52	-257.421		26.52	505.441	2214.64	26.52	-257.421
26.54	914.741	26.54	842	26.54	-386.231		26.54	505.077	2081.64	26.54	-386.231
26.56	910.392	26.56	942	26.56	-281.881		26.56	505.049	2181.64	26.56	-281.881
26.58	905.684	26.58	892	26.58	-327.174		26.58	505.497	2131.64	26.58	-327.174
26.6	900.537	26.6	867	26.6	-347.027		26.6	506.471	2106.64	26.6	-347.027
26.62	895.03	26.62	833	26.62	-375.519		26.62	506.387	2072.64	26.62	-375.519
26.64	889.412	26.64	942	26.64	-260.902		26.64	505.525	2181.64	26.64	-260.902
26.66	884.095	26.66	875	26.66	-322.584		26.66	505.482	2114.64	26.66	-322.584
26.68	879.595	26.68	875	26.68	-318.085		26.68	505.627	2114.64	26.68	-318.085
26.7	876.482	26.7	1058	26.7	-131.972		26.7	505.127	2297.64	26.7	-131.972
26.72	875.304	26.72	908	26.72	-280.794		26.72	504.755	2147.64	26.72	-280.794
26.74	876.525	26.74	858	26.74	-332.015		26.74	504.65	2097.64	26.74	-332.015
26.76	880.471	26.76	825	26.76	-368.961		26.76	504.632	2064.64	26.76	-368.961
26.78	887.302	26.78	817	26.78	-383.792		26.78	504.641	2056.64	26.78	-383.792
26.8	896.992	26.8	950	26.8	-260.482		26.8	504.67	2189.64	26.8	-260.482
26.82	909.331	26.82	875	26.82	-347.821		26.82	504.728	2114.64	26.82	-347.821
26.84	923.939	26.84	942	26.84	-295.429		26.84	504.837	2181.64	26.84	-295.429
26.86	940.282	26.86	983	26.86	-270.771		26.86	505.136	2222.64	26.86	-270.771
26.88	957.693	26.88	925	26.88	-346.183		26.88	506.447	2164.64	26.88	-346.183
26.9	975.405	26.9	1058	26.9	-230.895		26.9	510.142	2297.64	26.9	-230.895
26.92	992.588	26.92	867	26.92	-439.078		26.92	512.76	2106.64	26.92	-439.078
26.94	1008.42	26.94	1025	26.94	-296.905		26.94	509.485	2264.64	26.94	-296.905
26.96	1022.15	26.96	1058	26.96	-277.639		26.96	507.807	2297.64	26.96	-277.639
26.98	1033.23	26.98	1033	26.98	-313.715		26.98	508.987	2272.64	26.98	-313.715
27	1041.34	27	983	27	-371.832		27	508.19	2222.64	27	-371.832
27.02	1046.51	27.02	1200	27.02	-160.002		27.02	506.854	2439.64	27.02	-160.002
27.04	1049.07	27.04	967	27.04	-395.556		27.04	507.295	2206.64	27.04	-395.556
27.06	1049.62	27.06	1133	27.06	-230.106		27.06	507.101	2372.64	27.06	-230.106
27.08	1048.97	27.08	1200	27.08	-162.463		27.08	506.631	2439.64	27.08	-162.463
27.1	1048.04	27.1	1008	27.1	-353.53		27.1	508.804	2247.64	27.1	-353.53
27.12	1047.7	27.12	958	27.12	-403.188		27.12	512.552	2197.64	27.12	-403.188
27.14	1048.71	27.14	1017	27.14	-345.195		27.14	510.997	2256.64	27.14	-345.195
27.16	1051.61	27.16	1017	27.16	-348.096		27.16	507.737	2256.64	27.16	-348.096
27.18	1056.67	27.18	967	27.18	-403.164		27.18	507.819	2206.64	27.18	-403.164
27.2	1063.87	27.2	1117	27.2	-260.361		27.2	508.236	2356.64	27.2	-260.361
27.22	1072.84	27.22	1208	27.22	-178.33		27.22	506.455	2447.64	27.22	-178.33
27.24	1082.92	27.24	1083	27.24	-313.406		27.24	505.294	2322.64	27.24	-313.406
27.26	1093.16	27.26	1092	27.26	-314.65		27.26	504.92	2331.64	27.26	-314.65
27.28	1102.43	27.28	983	27.28	-432.922		27.28	504.739	2222.64	27.28	-432.922
27.3	1109.49	27.3	1175	27.3	-247.976		27.3	504.688	2414.64	27.3	-247.976
27.32	1113.1	27.32	1150	27.32	-276.589		27.32	504.683	2389.64	27.32	-276.589
27.34	1112.22	27.34	1183	27.34	-242.714		27.34	504.635	2422.64	27.34	-242.714
27.36	1106.13	27.36	1042	27.36	-377.618		27.36	504.62	2281.64	27.36	-377.618
27.38	1094.5	27.38	1067	27.38	-340.987		27.38	504.718	2306.64	27.38	-340.987
27.4	1077.47	27.4	1100	27.4	-290.959		27.4	505.194	2339.64	27.4	-290.959
27.42	1055.62	27.42	1117	27.42	-252.11		27.42	506.131	2356.64	27.42	-252.11
27.44	1029.88	27.44	1067	27.44	-276.369		27.44	506.148	2306.64	27.44	-276.369
27.46	1001.42	27.46	983	27.46	-331.912		27.46	505.489	2222.64	27.46	-331.912
27.48	971.546	27.48	958	27.48	-327.036		27.48	505.877	2197.64	27.48	-327.036
27.5	941.538	27.5	892	27.5	-363.028		27.5	506.654	2131.64	27.5	-363.028
27.52	912.577	27.52	1025	27.52	-201.067		27.52	505.918	2264.64	27.52	-201.067
27.54	885.652	27.54	775	27.54	-424.141		27.54	505.124	2014.64	27.54	-424.141
27.56	861.509	27.56	883	27.56	-291.999		27.56	505.106	2122.64	27.56	-291.999
27.58	840.639	27.58	892	27.58	-262.129		27.58	505.096	2131.64	27.58	-262.129
27.6	823.279	27.6	800	27.6	-336.768		27.6	504.754	2039.64	27.6	-336.768
27.62	809.448	27.62	767	27.62	-355.937		27.62	504.556	2006.64	27.62	-355.937
27.64	798.994	27.64	825	27.64	-287.484		27.64	504.501	2064.64	27.64	-287.484
27.66	791.644	27.66	700	27.66	-405.134		27.66	504.483	1939.64	27.66	-405.134
27.68	787.044	27.68	858	27.68	-242.534		27.68	504.479	2097.64	27.68	-242.534
27.7	784.785	27.7	783	27.7	-315.275		27.7	504.482	2022.64	27.7	-315.275
27.72	784.411	27.72	725	27.72	-372.9		27.72	504.487	1964.64	27.72	-372.9
27.74	785.413	27.74	850	27.74	-248.903		27.74	504.498	2089.64	27.74	-248.903
27.76	787.229	27.76	817	27.76	-283.718		27.76	504.513	2056.64	27.76	-283.718
27.78	789.247	27.78	775	27.78	-327.737		27.78	504.53	2014.64	27.78	-327.737
27.8	790.836	27.8	908	27.8	-196.325		27.8	504.559	2147.64	27.8	-196.325
27.82	791.391	27.82	792	27.82	-312.881		27.82	504.603	2031.64	27.82	-312.881
27.84	790.415	27.84	833	27.84	-270.905		27.84	504.673	2072.64	27.84	-270.905
27.86	787.591	27.86	800	27.86	-301.081		27.86	504.805	2039.64	27.86	-301.081
27.88	782.838	27.88	808	27.88	-288.328		27.88	505.196	2047.64	27.88	-288.328
27.9	776.335	27.9	733	27.9	-356.825		27.9	506.798	1972.64	27.9	-356.825
27.92	768.501	27.92	675	27.92	-406.991		27.92	510.434	1914.64	27.92	-406.991
27.94	759.936	27.94	933	27.94	-140.426		27.94	511.483	2172.64	27.94	-140.426
27.96	751.342	27.96	592	27.96	-472.832		27.96	508.237	1831.64	27.96	-472.832
27.98	743.435	27.98	817	27.98	-239.924		27.98	507.343	2056.64	27.98	-239.924
28	736.852	28	717	28	-333.342		28	508.482	1956.64	28	-333.342
28.02	732.086	28.02	658	28.02	-387.576		28.02	507.422	1897.64	28.02	-387.576
28.04	729.43	28.04	750	28.04	-292.919		28.04	505.739	1989.64	28.04	-292.919
28.06	728.953	28.06	658	28.06	-384.443		28.06	505.175	1897.64	28.06	-384.443
28.08	730.506	28.08	842	28.08	-201.995		28.08	505.29	2081.64	28.08	-201.995
28.1	733.738	28.1	867	28.1	-180.228		28.1	506.328	2106.64	28.1	-180.228
28.12	738.153	28.12	733	28.12	-318.643		28.12	509.15	1972.64	28.12	-318.643
28.14	743.168	28.14	750	28.14	-306.658		28.14	511.398	1989.64	28.14	-306.658
28.16	748.178	28.16	783	28.16	-278.667		28.16	510.206	2022.64	28.16	-278.667
28.18	752.618	28.18	767	28.18	-299.107		28.18	508.484	2006.64	28.18	-299.107
28.2	756.015	28.2	650	28.2	-419.505		28.2	508.807	1889.64	28.2	-419.505
28.22	758.031	28.22	750	28.22	-321.521		28.22	509.697	1989.64	28.22	-321.521
28.24	758.493	28.24	792	28.24	-279.983		28.24	510.966	2031.64	28.24	-279.983
28.26	757.411	28.26	800	28.26	-270.901		28.26	511.131	2039.64	28.26	-270.901
28.28	754.973	28.28	850	28.28	-218.462		28.28	511.038	2089.64	28.28	-218.462
28.3	751.52	28.3	617	28.3	-448.01		28.3	514.46	1856.64	28.3	-448.01
28.32	747.506	28.32	758	28.32	-302.996		28.32	514.175	1997.64	28.32	-302.996
28.34	743.446	28.34	717	28.34	-339.936		28.34	509.991	1956.64	28.34	-339.936
28.36	739.86	28.36	850	28.36	-203.35		28.36	508.775	2089.64	28.36	-203.35
28.38	737.231	28.38	775	28.38	-275.721		28.38	509.308	2014.64	28.38	-275.721
28.4	735.964	28.4	658	28.4	-391.453		28.4	507.303	1897.64	28.4	-391.453
28.42	736.345	28.42	825	28.42	-224.835		28.42	505.53	2064.64	28.42	-224.835
28.44	738.523	28.44	717	28.44	-335.012		28.44	504.957	1956.64	28.44	-335.012
28.46	742.482	28.46	625	28.46	-430.972		28.46	504.876	1864.64	28.46	-430.972
28.48	748.041	28.48	817	28.48	-244.531		28.48	505.055	2056.64	28.48	-244.531
28.5	754.853	28.5	717	28.5	-351.343		28.5	505.232	1956.64	28.5	-351.343
28.52	762.432	28.52	783	28.52	-292.921		28.52	504.98	2022.64	28.52	-292.921
28.54	770.201	28.54	767	28.54	-316.69		28.54	504.802	2006.64	28.54	-316.69
28.56	777.565	28.56	742	28.56	-349.055		28.56	504.894	1981.64	28.56	-349.055
28.58	783.989	28.58	950	28.58	-147.478		28.58	505.019	2189.64	28.58	-147.478
28.6	789.068	28.6	833	28.6	-269.558		28.6	505.356	2072.64	28.6	-269.558
28.62	792.578	28.62	933	28.62	-173.068		28.62	506.084	2172.64	28.62	-173.068
28.64	794.484	28.64	767	28.64	-340.974		28.64	505.861	2006.64	28.64	-340.974
28.66	794.917	28.66	725	28.66	-383.407		28.66	505.152	1964.64	28.66	-383.407
28.68	794.133	28.68	742	28.68	-365.623		28.68	505.128	1981.64	28.68	-365.623
28.7	792.449	28.7	800	28.7	-305.938		28.7	505.341	2039.64	28.7	-305.938
28.72	790.178	28.72	733	28.72	-370.668		28.72	504.986	1972.64	28.72	-370.668
28.74	787.578	28.74	800	28.74	-301.068		28.74	504.632	2039.64	28.74	-301.068
28.76	784.813	28.76	758	28.76	-340.303		28.76	504.511	1997.64	28.76	-340.303
28.78	781.946	28.78	783	28.78	-312.435		28.78	504.473	2022.64	28.78	-312.435
28.8	778.956	28.8	692	28.8	-400.445		28.8	504.458	1931.64	28.8	-400.445
28.82	775.775	28.82	875	28.82	-214.265		28.82	504.453	2114.64	28.82	-214.265
28.84	772.337	28.84	742	28.84	-343.827		28.84	504.452	1981.64	28.84	-343.827
28.86	768.618	28.86	708	28.86	-374.108		28.86	504.463	1947.64	28.86	-374.108
28.88	764.663	28.88	833	28.88	-245.153		28.88	504.528	2072.64	28.88	-245.153
28.9	760.586	28.9	875	28.9	-199.076		28.9	504.697	2114.64	28.9	-199.076
28.92	756.552	28.92	733	28.92	-337.042		28.92	504.787	1972.64	28.92	-337.042
28.94	752.741	28.94	725	28.94	-341.231		28.94	504.64	1964.64	28.94	-341.231
28.96	749.316	28.96	742	28.96	-320.805		28.96	504.571	1981.64	28.96	-320.805
28.98	746.382	28.98	925	28.98	-134.872		28.98	504.631	2164.64	28.98	-134.872
29	743.973	29	717	29	-340.463		29	504.626	1956.64	29	-340.463
29.02	742.042	29.02	742	29.02	-313.532		29.02	504.551	1981.64	29.02	-313.532
29.04	740.478	29.04	700	29.04	-353.968		29.04	504.533	1939.64	29.04	-353.968
29.06	739.133	29.06	725	29.06	-327.623		29.06	504.608	1964.64	29.06	-327.623
29.08	737.853	29.08	825	29.08	-226.342		29.08	504.942	2064.64	29.08	-226.342
29.1	736.506	29.1	742	29.1	-307.996		29.1	505.631	1981.64	29.1	-307.996
29.12	734.994	29.12	667	29.12	-381.484		29.12	505.735	1906.64	29.12	-381.484
29.14	733.256	29.14	700	29.14	-346.745		29.14	505.128	1939.64	29.14	-346.745
29.16	731.26	29.16	750	29.16	-294.75		29.16	504.988	1989.64	29.16	-294.75
29.18	729.007	29.18	567	29.18	-475.496		29.18	505.245	1806.64	29.18	-475.496
29.2	726.523	29.2	883	29.2	-157.013		29.2	505.151	2122.64	29.2	-157.013
29.22	723.863	29.22	683	29.22	-354.353		29.22	504.944	1922.64	29.22	-354.353
29.24	721.116	29.24	692	29.24	-342.606		29.24	505.062	1931.64	29.24	-342.606
29.26	718.403	29.26	733	29.26	-298.893		29.26	505.714	1972.64	29.26	-298.893
29.28	715.881	29.28	900	29.28	-129.371		29.28	506.27	2139.64	29.28	-129.371
29.3	713.736	29.3	742	29.3	-285.226		29.3	505.723	1981.64	29.3	-285.226
29.32	712.173	29.32	767	29.32	-258.663		29.32	505.406	2006.64	29.32	-258.663
29.34	711.403	29.34	717	29.34	-307.892		29.34	505.983	1956.64	29.34	-307.892
29.36	711.625	29.36	733	29.36	-292.115		29.36	507.68	1972.64	29.36	-292.115
29.38	713.007	29.38	700	29.38	-326.496		29.38	511.426	1939.64	29.38	-326.496
29.4	715.658	29.4	742	29.4	-287.148		29.4	513.33	1981.64	29.4	-287.148
29.42	719.616	29.42	650	29.42	-383.106		29.42	509.444	1889.64	29.42	-383.106
29.44	724.827	29.44	567	29.44	-471.316		29.44	507.551	1806.64	29.44	-471.316
29.46	731.135	29.46	708	29.46	-336.625		29.46	508.935	1947.64	29.46	-336.625
29.48	738.283	29.48	833	29.48	-218.773		29.48	508.778	2072.64	29.48	-218.773
29.5	745.908	29.5	792	29.5	-267.397		29.5	506.519	2031.64	29.5	-267.397
29.52	753.557	29.52	758	29.52	-309.046		29.52	505.356	1997.64	29.52	-309.046
29.54	760.717	29.54	758	29.54	-316.207		29.54	504.977	1997.64	29.54	-316.207
29.56	766.853	29.56	758	29.56	-322.343		29.56	504.877	1997.64	29.56	-322.343
29.58	771.461	29.58	858	29.58	-226.951		29.58	504.978	2097.64	29.58	-226.951
29.6	774.124	29.6	792	29.6	-295.614		29.6	504.958	2031.64	29.6	-295.614
29.62	774.558	29.62	758	29.62	-330.048		29.62	504.783	1997.64	29.62	-330.048
29.64	772.638	29.64	708	29.64	-378.128		29.64	504.738	1947.64	29.64	-378.128
29.66	768.408	29.66	842	29.66	-239.898		29.66	504.941	2081.64	29.66	-239.898
29.68	762.061	29.68	700	29.68	-375.551		29.68	505.476	1939.64	29.68	-375.551
29.7	753.913	29.7	833	29.7	-234.403		29.7	506.005	2072.64	29.7	-234.403
29.72	744.366	29.72	725	29.72	-332.856		29.72	505.498	1964.64	29.72	-332.856
29.74	733.871	29.74	700	29.74	-347.36		29.74	504.981	1939.64	29.74	-347.36
29.76	722.892	29.76	758	29.76	-278.382		29.76	505.082	1997.64	29.76	-278.382
29.78	711.88	29.78	708	29.78	-317.37		29.78	505.231	1947.64	29.78	-317.37
29.8	701.247	29.8	667	29.8	-347.737		29.8	504.887	1906.64	29.8	-347.737
29.82	691.356	29.82	650	29.82	-354.846		29.82	504.613	1889.64	29.82	-354.846
29.84	682.512	29.84	767	29.84	-229.002		29.84	504.53	2006.64	29.84	-229.002
29.86	674.961	29.86	608	29.86	-380.451		29.86	504.51	1847.64	29.86	-380.451
29.88	668.888	29.88	867	29.88	-115.378		29.88	504.505	2106.64	29.88	-115.378
29.9	664.417	29.9	675	29.9	-302.907		29.9	504.512	1914.64	29.9	-302.907
29.92	661.618	29.92	658	29.92	-317.108		29.92	504.532	1897.64	29.92	-317.108
29.94	660.506	29.94	608	29.94	-365.996		29.94	504.584	1847.64	29.94	-365.996
29.96	661.048	29.96	642	29.96	-332.537		29.96	504.727	1881.64	29.96	-332.537
29.98	663.167	29.98	533	29.98	-443.656		29.98	504.967	1772.64	29.98	-443.656
30	666.753	30	725	30	-255.242		30	505.097	1964.64	30	-255.242
30.02	671.666	30.02	692	30.02	-293.156		30.02	505.599	1931.64	30.02	-293.156
30.04	677.744	30.04	808	30.04	-183.234		30.04	507.406	2047.64	30.04	-183.234
30.06	684.804	30.06	667	30.06	-331.294		30.06	508.927	1906.64	30.06	-331.294
30.08	692.647	30.08	733	30.08	-273.137		30.08	507.288	1972.64	30.08	-273.137
30.1	701.056	30.1	608	30.1	-406.546		30.1	505.982	1847.64	30.1	-406.546
30.12	709.803	30.12	833	30.12	-190.292		30.12	506.433	2072.64	30.12	-190.292
30.14	718.643	30.14	708	30.14	-324.133		30.14	506.811	1947.64	30.14	-324.133
30.16	727.326	30.16	842	30.16	-198.816		30.16	505.926	2081.64	30.16	-198.816
30.18	735.593	30.18	600	30.18	-449.083		30.18	505.759	1839.64	30.18	-449.083
30.2	743.185	30.2	742	30.2	-314.674		30.2	507.233	1981.64	30.2	-314.674
30.22	749.844	30.22	658	30.22	-405.334		30.22	508.844	1897.64	30.22	-405.334
30.24	755.33	30.24	883	30.24	-185.82		30.24	507.473	2122.64	30.24	-185.82
30.26	759.43	30.26	725	30.26	-347.92		30.26	506.132	1964.64	30.26	-347.92
30.28	761.976	30.28	825	30.28	-250.466		30.28	506.627	2064.64	30.28	-250.466
30.3	762.864	30.3	825	30.3	-251.353		30.3	507.826	2064.64	30.3	-251.353
30.32	762.064	30.32	800	30.32	-275.554		30.32	508.585	2039.64	30.32	-275.554
30.34	759.63	30.34	708	30.34	-365.119		30.34	508.715	1947.64	30.34	-365.119
30.36	755.693	30.36	708	30.36	-361.183		30.36	507.849	1947.64	30.36	-361.183
30.38	750.455	30.38	800	30.38	-263.945		30.38	509.803	2039.64	30.38	-263.945
30.4	744.171	30.4	792	30.4	-265.661		30.4	513.287	2031.64	30.4	-265.661
30.42	737.137	30.42	708	30.42	-342.626		30.42	511.196	1947.64	30.42	-342.626
30.44	729.673	30.44	592	30.44	-451.162		30.44	507.746	1831.64	30.44	-451.162
30.46	722.11	30.46	683	30.46	-352.6		30.46	507.597	1922.64	30.46	-352.6
30.48	714.781	30.48	758	30.48	-270.271		30.48	508.456	1997.64	30.48	-270.271
30.5	708.014	30.5	725	30.5	-296.504		30.5	507.052	1964.64	30.5	-296.504
30.52	702.129	30.52	800	30.52	-215.619		30.52	506.014	2039.64	30.52	-215.619
30.54	697.435	30.54	833	30.54	-177.925		30.54	506.171	2072.64	30.54	-177.925
30.56	694.231	30.56	775	30.56	-232.721		30.56	505.79	2014.64	30.56	-232.721
30.58	692.809	30.58	592	30.58	-414.299		30.58	505.127	1831.64	30.58	-414.299
30.6	693.447	30.6	725	30.6	-281.936		30.6	505.05	1964.64	30.6	-281.936
30.62	696.405	30.62	708	30.62	-301.895		30.62	505.268	1947.64	30.62	-301.895
30.64	701.923	30.64	650	30.64	-365.413		30.64	505.041	1889.64	30.64	-365.413
30.66	710.209	30.66	758	30.66	-265.699		30.66	504.694	1997.64	30.66	-265.699
30.68	721.429	30.68	633	30.68	-401.919		30.68	504.549	1872.64	30.68	-401.919
30.7	735.696	30.7	742	30.7	-307.186		30.7	504.504	1981.64	30.7	-307.186
30.72	753.052	30.72	800	30.72	-266.541		30.72	504.484	2039.64	30.72	-266.541
30.74	773.454	30.74	667	30.74	-419.944		30.74	504.471	1906.64	30.74	-419.944
30.76	796.762	30.76	808	30.76	-302.252		30.76	504.462	2047.64	30.76	-302.252
30.78	822.72	30.78	742	30.78	-394.21		30.78	504.456	1981.64	30.78	-394.21
30.8	850.947	30.8	842	30.8	-322.437		30.8	504.451	2081.64	30.8	-322.437
30.82	880.922	30.82	925	30.82	-269.411		30.82	504.446	2164.64	30.82	-269.411
30.84	911.978	30.84	1025	30.84	-200.467		30.84	504.446	2264.64	30.84	-200.467
30.86	943.301	30.86	1058	30.86	-198.791		30.86	504.447	2297.64	30.86	-198.791
30.88	973.936	30.88	892	30.88	-395.426		30.88	504.444	2131.64	30.88	-395.426
30.9	1002.79	30.9	1025	30.9	-291.282		30.9	504.444	2264.64	30.9	-291.282
30.92	1028.69	30.92	1367	30.92	24.8243		30.92	504.45	2606.64	30.92	24.8243
30.94	1050.41	30.94	783	30.94	-580.898		30.94	504.456	2022.64	30.94	-580.898
30.96	1066.82	30.96	1225	30.96	-155.31		30.96	504.464	2464.64	30.96	-155.31
30.98	1076.98	30.98	1242	30.98	-148.466		30.98	504.479	2481.64	30.98	-148.466
31	1080.23	31	1058	31	-335.717		31	504.503	2297.64	31	-335.717
31.02	1076.3	31.02	1217	31.02	-172.79		31.02	504.552	2456.64	31.02	-172.79
31.04	1065.33	31.04	900	31.04	-478.816		31.04	504.723	2139.64	31.04	-478.816
31.06	1047.82	31.06	933	31.06	-428.308		31.06	505.339	2172.64	31.06	-428.308
31.08	1024.6	31.08	1050	31.08	-288.094		31.08	506.362	2289.64	31.08	-288.094
31.1	996.742	31.1	942	31.1	-368.232		31.1	506.224	2181.64	31.1	-368.232
31.12	965.432	31.12	892	31.12	-386.922		31.12	505.323	2131.64	31.12	-386.922
31.14	931.925	31.14	867	31.14	-378.415		31.14	505.169	2106.64	31.14	-378.415
31.16	897.434	31.16	1058	31.16	-152.924		31.16	505.576	2297.64	31.16	-152.924
31.18	863.069	31.18	883	31.18	-293.559		31.18	505.481	2122.64	31.18	-293.559
31.2	829.796	31.2	933	31.2	-210.286		31.2	505.146	2172.64	31.2	-210.286
31.22	798.404	31.22	783	31.22	-328.894		31.22	505.513	2022.64	31.22	-328.894
31.24	769.503	31.24	833	31.24	-249.993		31.24	506.499	2072.64	31.24	-249.993
31.26	743.517	31.26	742	31.26	-315.006		31.26	506.577	1981.64	31.26	-315.006
31.28	720.677	31.28	775	31.28	-259.166		31.28	506.442	2014.64	31.28	-259.166
31.3	701.04	31.3	642	31.3	-372.53		31.3	507.947	1881.64	31.3	-372.53
31.32	684.501	31.32	692	31.32	-305.991		31.32	509.018	1931.64	31.32	-305.991
31.34	670.81	31.34	617	31.34	-367.3		31.34	507.782	1856.64	31.34	-367.3
31.36	659.597	31.36	708	31.36	-265.087		31.36	507.057	1947.64	31.36	-265.087
31.38	650.396	31.38	600	31.38	-363.885		31.38	507.064	1839.64	31.38	-363.885
31.4	642.696	31.4	550	31.4	-406.185		31.4	506.916	1789.64	31.4	-406.185
31.42	635.987	31.42	708	31.42	-241.477		31.42	506.4	1947.64	31.42	-241.477
31.44	629.808	31.44	758	31.44	-185.298		31.44	506.074	1997.64	31.44	-185.298
31.46	623.792	31.46	550	31.46	-387.282		31.46	505.44	1789.64	31.46	-387.282
31.48	617.689	31.48	550	31.48	-381.179		31.48	505.119	1789.64	31.48	-381.179
31.5	611.374	31.5	608	31.5	-316.864		31.5	505.524	1847.64	31.5	-316.864
31.52	604.836	31.52	658	31.52	-260.325		31.52	506.584	1897.64	31.52	-260.325
31.54	598.152	31.54	633	31.54	-278.642		31.54	507.18	1872.64	31.54	-278.642
31.56	591.469	31.56	633	31.56	-271.959		31.56	506.098	1872.64	31.56	-271.959
31.58	584.975	31.58	633	31.58	-265.465		31.58	505.322	1872.64	31.58	-265.465
31.6	578.879	31.6	683	31.6	-209.369		31.6	505.559	1922.64	31.6	-209.369
31.62	573.4	31.62	592	31.62	-294.89		31.62	505.925	1831.64	31.62	-294.89
31.64	568.744	31.64	558	31.64	-324.233		31.64	505.538	1797.64	31.64	-324.233
31.66	565.1	31.66	433	31.66	-445.589		31.66	505.638	1672.64	31.66	-445.589
31.68	562.631	31.68	550	31.68	-326.121		31.68	506.962	1789.64	31.68	-326.121
31.7	561.46	31.7	542	31.7	-332.95		31.7	507.785	1781.64	31.7	-332.95
31.72	561.659	31.72	508	31.72	-367.149		31.72	506.392	1747.64	31.72	-367.149
31.74	563.231	31.74	542	31.74	-334.721		31.74	505.479	1781.64	31.74	-334.721
31.76	566.104	31.76	658	31.76	-221.593		31.76	505.832	1897.64	31.76	-221.593
31.78	570.126	31.78	633	31.78	-250.615		31.78	506.211	1872.64	31.78	-250.615
31.8	575.073	31.8	617	31.8	-271.563		31.8	505.481	1856.64	31.8	-271.563
31.82	580.67	31.82	583	31.82	-311.159		31.82	504.858	1822.64	31.82	-311.159
31.84	586.631	31.84	567	31.84	-333.12		31.84	504.67	1806.64	31.84	-333.12
31.86	592.706	31.86	625	31.86	-281.195		31.86	504.654	1864.64	31.86	-281.195
31.88	598.716	31.88	633	31.88	-279.205		31.88	504.709	1872.64	31.88	-279.205
31.9	604.575	31.9	592	31.9	-326.065		31.9	504.793	1831.64	31.9	-326.065
31.92	610.289	31.92	525	31.92	-398.778		31.92	504.895	1764.64	31.92	-398.778
31.94	615.931	31.94	592	31.94	-337.42		31.94	505.413	1831.64	31.94	-337.42
31.96	621.61	31.96	650	31.96	-285.1		31.96	507.087	1889.64	31.96	-285.1
31.98	627.438	31.98	642	31.98	-298.927		31.98	509.06	1881.64	31.98	-298.927
32	633.491	32	642	32	-304.981		32	508.438	1881.64	32	-304.981
32.02	639.798	32.02	608	32.02	-345.287		32.02	507.903	1847.64	32.02	-345.287
32.04	646.327	32.04	717	32.04	-242.817		32.04	508.015	1956.64	32.04	-242.817
32.06	653.005	32.06	583	32.06	-383.494		32.06	507.8	1822.64	32.06	-383.494
32.08	659.731	32.08	667	32.08	-306.22		32.08	506.998	1906.64	32.08	-306.22
32.1	666.392	32.1	725	32.1	-254.882		32.1	506.844	1964.64	32.1	-254.882
32.12	672.867	32.12	700	32.12	-286.357		32.12	507.737	1939.64	32.12	-286.357
32.14	679.011	32.14	633	32.14	-359.501		32.14	508.056	1872.64	32.14	-359.501
32.16	684.636	32.16	750	32.16	-248.126		32.16	506.588	1989.64	32.16	-248.126
32.18	689.492	32.18	600	32.18	-402.982		32.18	505.528	1839.64	32.18	-402.982
32.2	693.262	32.2	767	32.2	-239.752		32.2	505.703	2006.64	32.2	-239.752
32.22	695.57	32.22	725	32.22	-284.06		32.22	506.192	1964.64	32.22	-284.06
32.24	696.027	32.24	833	32.24	-176.516		32.24	505.727	2072.64	32.24	-176.516
32.26	694.287	32.26	658	32.26	-349.777		32.26	505.314	1897.64	32.26	-349.777
32.28	690.13	32.28	633	32.28	-370.619		32.28	506.006	1872.64	32.28	-370.619
32.3	683.522	32.3	608	32.3	-389.012		32.3	508.273	1847.64	32.3	-389.012
32.32	674.65	32.32	675	32.32	-313.139		32.32	509.67	1914.64	32.32	-313.139
32.34	663.902	32.34	675	32.34	-302.392		32.34	507.525	1914.64	32.34	-302.392
32.36	651.833	32.36	575	32.36	-390.323		32.36	506.008	1814.64	32.36	-390.323
32.38	639.103	32.38	617	32.38	-335.592		32.38	506.475	1856.64	32.38	-335.592
32.4	626.417	32.4	592	32.4	-347.907		32.4	507.217	1831.64	32.4	-347.907
32.42	614.459	32.42	708	32.42	-219.949		32.42	506.185	1947.64	32.42	-219.949
32.44	603.826	32.44	667	32.44	-250.315		32.44	505.116	1906.64	32.44	-250.315
32.46	594.974	32.46	567	32.46	-341.463		32.46	504.736	1806.64	32.46	-341.463
32.48	588.184	32.48	575	32.48	-326.674		32.48	504.641	1814.64	32.48	-326.674
32.5	583.541	32.5	750	32.5	-147.031		32.5	504.611	1989.64	32.5	-147.031
32.52	580.923	32.52	608	32.52	-286.413		32.52	504.607	1847.64	32.52	-286.413
32.54	580.011	32.54	642	32.54	-251.501		32.54	504.62	1881.64	32.54	-251.501
32.56	580.314	32.56	525	32.56	-368.804		32.56	504.649	1764.64	32.56	-368.804
32.58	581.211	32.58	642	32.58	-252.701		32.58	504.702	1881.64	32.58	-252.701
32.6	582.013	32.6	567	32.6	-328.503		32.6	504.801	1806.64	32.6	-328.503
32.62	582.052	32.62	558	32.62	-337.542		32.62	505.03	1797.64	32.62	-337.542
32.64	580.768	32.64	550	32.64	-344.258		32.64	505.903	1789.64	32.64	-344.258
32.66	577.778	32.66	583	32.66	-308.268		32.66	508.812	1822.64	32.66	-308.268
32.68	572.916	32.68	492	32.68	-394.406		32.68	512.956	1731.64	32.68	-394.406
32.7	566.228	32.7	567	32.7	-312.717		32.7	511.645	1806.64	32.7	-312.717
32.72	557.943	32.72	625	32.72	-246.432		32.72	508.1	1864.64	32.72	-246.432
32.74	548.437	32.74	500	32.74	-361.927		32.74	507.938	1739.64	32.74	-361.927
32.76	538.182	32.76	500	32.76	-351.671		32.76	509.686	1739.64	32.76	-351.671
32.78	527.692	32.78	592	32.78	-249.182		32.78	509	1831.64	32.78	-249.182
32.8	517.477	32.8	517	32.8	-313.967		32.8	506.644	1756.64	32.8	-313.967
32.82	507.993	32.82	458	32.82	-363.483		32.82	505.661	1697.64	32.82	-363.483
32.84	499.608	32.84	542	32.84	-271.098		32.84	505.535	1781.64	32.84	-271.098
32.86	492.585	32.86	633	32.86	-173.075		32.86	505.641	1872.64	32.86	-173.075
32.88	487.072	32.88	583	32.88	-217.562		32.88	506.671	1822.64	32.88	-217.562
32.9	483.103	32.9	425	32.9	-371.593		32.9	507.909	1664.64	32.9	-371.593
32.92	480.609	32.92	408	32.92	-386.098		32.92	507.015	1647.64	32.92	-386.098
32.94	479.439	32.94	433	32.94	-359.929		32.94	505.962	1672.64	32.94	-359.929
32.96	479.388	32.96	392	32.96	-400.878		32.96	506.579	1631.64	32.96	-400.878
32.98	480.232	32.98	517	32.98	-276.721		32.98	509.367	1756.64	32.98	-276.721
33	481.755	33	475	33	-320.245		33	512.516	1714.64	33	-320.245
33.02	483.767	33.02	592	33.02	-205.257		33.02	511.168	1831.64	33.02	-205.257
33.04	486.108	33.04	475	33.04	-324.597		33.04	507.803	1714.64	33.04	-324.597
33.06	488.645	33.06	567	33.06	-235.135		33.06	507.221	1806.64	33.06	-235.135
33.08	491.273	33.08	492	33.08	-312.763		33.08	508.479	1731.64	33.08	-312.763
33.1	493.907	33.1	525	33.1	-282.396		33.1	508.335	1764.64	33.1	-282.396
33.12	496.483	33.12	550	33.12	-259.973		33.12	506.495	1789.64	33.12	-259.973
33.14	498.962	33.14	408	33.14	-404.451		33.14	505.705	1647.64	33.14	-404.451
33.16	501.324	33.16	550	33.16	-264.814		33.16	506.005	1789.64	33.16	-264.814
33.18	503.57	33.18	550	33.18	-267.06		33.18	506.36	1789.64	33.18	-267.06
33.2	505.707	33.2	492	33.2	-327.197		33.2	505.823	1731.64	33.2	-327.197
33.22	507.742	33.22	525	33.22	-296.232		33.22	505.271	1764.64	33.22	-296.232
33.24	509.668	33.24	492	33.24	-331.158		33.24	505.525	1731.64	33.24	-331.158
33.26	511.454	33.26	417	33.26	-407.943		33.26	506.765	1656.64	33.26	-407.943
33.28	513.033	33.28	567	33.28	-259.523		33.28	507.808	1806.64	33.28	-259.523
33.3	514.306	33.3	442	33.3	-385.796		33.3	506.792	1681.64	33.3	-385.796
33.32	515.144	33.32	508	33.32	-320.634		33.32	505.516	1747.64	33.32	-320.634
33.34	515.406	33.34	533	33.34	-295.895		33.34	505.364	1772.64	33.34	-295.895
33.36	514.963	33.36	483	33.36	-345.453		33.36	505.887	1722.64	33.36	-345.453
33.38	513.731	33.38	492	33.38	-335.221		33.38	505.823	1731.64	33.38	-335.221
33.4	511.688	33.4	725	33.4	-100.177		33.4	505.417	1964.64	33.4	-100.177
33.42	508.879	33.42	525	33.42	-297.369		33.42	505.653	1764.64	33.42	-297.369
33.44	505.42	33.44	533	33.44	-285.909		33.44	505.796	1772.64	33.44	-285.909
33.46	501.475	33.46	483	33.46	-331.965		33.46	505.244	1722.64	33.46	-331.965
33.48	497.253	33.48	492	33.48	-318.743		33.48	504.957	1731.64	33.48	-318.743
33.5	492.988	33.5	508	33.5	-298.477		33.5	505.25	1747.64	33.5	-298.477
33.52	488.917	33.52	508	33.52	-294.407		33.52	505.943	1747.64	33.52	-294.407
33.54	485.267	33.54	508	33.54	-290.756		33.54	506.274	1747.64	33.54	-290.756
33.56	482.234	33.56	500	33.56	-295.724		33.56	505.822	1739.64	33.56	-295.724
33.58	479.977	33.58	492	33.58	-301.467		33.58	505.83	1731.64	33.58	-301.467
33.6	478.601	33.6	350	33.6	-442.091		33.6	507.058	1589.64	33.6	-442.091
33.62	478.16	33.62	450	33.62	-341.65		33.62	508.254	1689.64	33.62	-341.65
33.64	478.648	33.64	450	33.64	-342.138		33.64	507.454	1689.64	33.64	-342.138
33.66	480.003	33.66	500	33.66	-293.493		33.66	505.957	1739.64	33.66	-293.493
33.68	482.104	33.68	608	33.68	-187.594		33.68	505.708	1847.64	33.68	-187.594
33.7	484.772	33.7	433	33.7	-365.262		33.7	506.103	1672.64	33.7	-365.262
33.72	487.777	33.72	567	33.72	-234.267		33.72	505.931	1806.64	33.72	-234.267
33.74	490.841	33.74	417	33.74	-387.331		33.74	505.171	1656.64	33.74	-387.331
33.76	493.653	33.76	508	33.76	-299.143		33.76	504.715	1747.64	33.76	-299.143
33.78	495.892	33.78	600	33.78	-209.382		33.78	504.576	1839.64	33.78	-209.382
33.8	497.261	33.8	500	33.8	-310.75		33.8	504.539	1739.64	33.8	-310.75
33.82	497.529	33.82	433	33.82	-378.018		33.82	504.53	1672.64	33.82	-378.018
33.84	496.571	33.84	525	33.84	-285.061		33.84	504.542	1764.64	33.84	-285.061
33.86	494.393	33.86	450	33.86	-357.882		33.86	504.612	1689.64	33.86	-357.882
33.88	491.125	33.88	433	33.88	-371.615		33.88	504.926	1672.64	33.88	-371.615
33.9	487.012	33.9	475	33.9	-325.502		33.9	505.709	1714.64	33.9	-325.502
33.92	482.384	33.92	500	33.92	-295.874		33.92	506.202	1739.64	33.92	-295.874
33.94	477.623	33.94	600	33.94	-191.113		33.94	505.488	1839.64	33.94	-191.113
33.96	473.133	33.96	383	33.96	-403.623		33.96	504.923	1622.64	33.96	-403.623
33.98	469.301	33.98	558	33.98	-224.791		33.98	505.014	1797.64	33.98	-224.791
34	466.468	34	492	34	-287.958		34	505.345	1731.64	34	-287.958
34.02	464.894	34.02	492	34.02	-286.384		34.02	505.12	1731.64	34.02	-286.384
34.04	464.74	34.04	558	34.04	-220.23		34.04	504.705	1797.64	34.04	-220.23
34.06	466.052	34.06	492	34.06	-287.542		34.06	504.527	1731.64	34.06	-287.542
34.08	468.755	34.08	383	34.08	-399.245		34.08	504.48	1622.64	34.08	-399.245
34.1	472.65	34.1	608	34.1	-178.14		34.1	504.463	1847.64	34.1	-178.14
34.12	477.417	34.12	467	34.12	-323.907		34.12	504.453	1706.64	34.12	-323.907
34.14	482.634	34.14	525	34.14	-271.124		34.14	504.45	1764.64	34.14	-271.124
34.16	487.81	34.16	442	34.16	-359.3		34.16	504.451	1681.64	34.16	-359.3
34.18	492.449	34.18	442	34.18	-363.938		34.18	504.455	1681.64	34.18	-363.938
34.2	496.127	34.2	617	34.2	-192.617		34.2	504.465	1856.64	34.2	-192.617
34.22	498.573	34.22	333	34.22	-479.063		34.22	504.5	1572.64	34.22	-479.063
34.24	499.711	34.24	617	34.24	-196.201		34.24	504.631	1856.64	34.24	-196.201
34.26	499.66	34.26	592	34.26	-221.15		34.26	504.909	1831.64	34.26	-221.15
34.28	498.696	34.28	492	34.28	-320.185		34.28	505.016	1731.64	34.28	-320.185
34.3	497.19	34.3	450	34.3	-360.679		34.3	504.78	1689.64	34.3	-360.679
34.32	495.55	34.32	492	34.32	-317.039		34.32	504.677	1731.64	34.32	-317.039
34.34	494.156	34.34	525	34.34	-282.646		34.34	504.883	1764.64	34.34	-282.646
34.36	493.303	34.36	458	34.36	-348.793		34.36	505.314	1697.64	34.36	-348.793
34.38	493.136	34.38	533	34.38	-273.626		34.38	505.464	1772.64	34.38	-273.626
34.4	493.625	34.4	558	34.4	-249.115		34.4	505.068	1797.64	34.4	-249.115
34.42	494.552	34.42	508	34.42	-300.042		34.42	504.774	1747.64	34.42	-300.042
34.44	495.547	34.44	483	34.44	-326.037		34.44	504.807	1722.64	34.44	-326.037
34.46	496.137	34.46	458	34.46	-351.627		34.46	504.997	1697.64	34.46	-351.627
34.48	495.817	34.48	367	34.48	-442.306		34.48	505.074	1606.64	34.48	-442.306
34.5	494.125	34.5	575	34.5	-232.614		34.5	505.42	1814.64	34.5	-232.614
34.52	490.736	34.52	575	34.52	-229.225		34.52	506.803	1814.64	34.52	-229.225
34.54	485.551	34.54	450	34.54	-349.041		34.54	508.174	1689.64	34.54	-349.041
34.56	478.768	34.56	608	34.56	-184.258		34.56	507.022	1847.64	34.56	-184.258
34.58	470.891	34.58	408	34.58	-376.381		34.58	505.646	1647.64	34.58	-376.381
34.6	462.672	34.6	617	34.6	-159.161		34.6	505.577	1856.64	34.6	-159.161
34.62	455.015	34.62	425	34.62	-343.504		34.62	506.314	1664.64	34.62	-343.504
34.64	448.871	34.64	517	34.64	-245.361		34.64	506.268	1756.64	34.64	-245.361
34.66	445.14	34.66	383	34.66	-375.63		34.66	505.495	1622.64	34.66	-375.63
34.68	444.568	34.68	458	34.68	-300.057		34.68	505.184	1697.64	34.68	-300.057
34.7	447.656	34.7	392	34.7	-369.146		34.7	505.098	1631.64	34.7	-369.146
34.72	454.571	34.72	492	34.72	-276.061		34.72	505.188	1731.64	34.72	-276.061
34.74	465.077	34.74	400	34.74	-378.566		34.74	505.97	1639.64	34.74	-378.566
34.76	478.499	34.76	467	34.76	-324.989		34.76	507.819	1706.64	34.76	-324.989
34.78	493.725	34.78	483	34.78	-324.215		34.78	509.752	1722.64	34.78	-324.215
34.8	509.249	34.8	517	34.8	-305.739		34.8	509.547	1756.64	34.8	-305.739
34.82	523.299	34.82	517	34.82	-319.789		34.82	508.107	1756.64	34.82	-319.789
34.84	534.045	34.84	533	34.84	-314.535		34.84	508.988	1772.64	34.84	-314.535
34.86	539.859	34.86	592	34.86	-261.349		34.86	510.109	1831.64	34.86	-261.349
34.88	539.571	34.88	542	34.88	-311.06		34.88	509.004	1781.64	34.88	-311.06
34.9	532.611	34.9	517	34.9	-329.101		34.9	507.215	1756.64	34.9	-329.101
34.92	519.029	34.92	575	34.92	-257.519		34.92	506.973	1814.64	34.92	-257.519
34.94	499.407	34.94	642	34.94	-170.897		34.94	508.119	1881.64	34.94	-170.897
34.96	474.754	34.96	367	34.96	-421.244		34.96	507.635	1606.64	34.96	-421.244
34.98	446.398	34.98	467	34.98	-292.888		34.98	505.94	1706.64	34.98	-292.888
35	403.044						35	505.163	1697.64

## Sheet: Fig.3a
30	273	7
45	350	9
60	460	13
75	659	14
90	843	12

## Sheet: Fig.3d
-0.5	-23.42
-0.499	-23.37
-0.498	-23.3
-0.497	-23.23
-0.496	-23.15
-0.495	-23.08
-0.494	-23.01
-0.493	-22.94
-0.492	-22.86
-0.491	-22.79
-0.49	-22.72
-0.489	-22.65
-0.488	-22.58
-0.487	-22.5
-0.486	-22.43
-0.485	-22.36
-0.484	-22.29
-0.483	-22.22
-0.482	-22.15
-0.481	-22.08
-0.48	-22.01
-0.479	-21.94
-0.478	-21.87
-0.477	-21.8
-0.476	-21.73
-0.475	-21.66
-0.474	-21.59
-0.473	-21.52
-0.472	-21.45
-0.471	-21.38
-0.47	-21.31
-0.469	-21.24
-0.468	-21.17
-0.467	-21.1
-0.466	-21.03
-0.465	-20.96
-0.464	-20.89
-0.463	-20.82
-0.462	-20.75
-0.461	-20.69
-0.46	-20.62
-0.459	-20.55
-0.458	-20.48
-0.457	-20.41
-0.456	-20.34
-0.455	-20.28
-0.454	-20.21
-0.453	-20.14
-0.452	-20.07
-0.451	-20.01
-0.45	-19.94
-0.449	-19.87
-0.448	-19.8
-0.447	-19.74
-0.446	-19.67
-0.445	-19.6
-0.444	-19.54
-0.443	-19.47
-0.442	-19.4
-0.441	-19.34
-0.44	-19.27
-0.439	-19.21
-0.438	-19.14
-0.437	-19.07
-0.436	-19.01
-0.435	-18.94
-0.434	-18.88
-0.433	-18.81
-0.432	-18.75
-0.431	-18.68
-0.43	-18.62
-0.429	-18.55
-0.428	-18.49
-0.427	-18.42
-0.426	-18.36
-0.425	-18.29
-0.424	-18.23
-0.423	-18.16
-0.422	-18.1
-0.421	-18.03
-0.42	-17.97
-0.419	-17.91
-0.418	-17.84
-0.417	-17.78
-0.416	-17.72
-0.415	-17.65
-0.414	-17.59
-0.413	-17.52
-0.412	-17.46
-0.411	-17.4
-0.41	-17.34
-0.409	-17.28
-0.408	-17.22
-0.407	-17.16
-0.406	-17.09
-0.405	-17.03
-0.404	-16.97
-0.403	-16.91
-0.402	-16.84
-0.401	-16.78
-0.4	-16.72
-0.399	-16.66
-0.398	-16.6
-0.397	-16.53
-0.396	-16.47
-0.395	-16.41
-0.394	-16.35
-0.393	-16.29
-0.392	-16.23
-0.391	-16.17
-0.39	-16.11
-0.389	-16.05
-0.388	-15.99
-0.387	-15.92
-0.386	-15.86
-0.385	-15.8
-0.384	-15.74
-0.383	-15.68
-0.382	-15.62
-0.381	-15.56
-0.38	-15.5
-0.379	-15.44
-0.378	-15.38
-0.377	-15.32
-0.376	-15.26
-0.375	-15.2
-0.374	-15.14
-0.373	-15.08
-0.372	-15.02
-0.371	-14.96
-0.37	-14.9
-0.369	-14.84
-0.368	-14.78
-0.367	-14.72
-0.366	-14.66
-0.365	-14.6
-0.364	-14.54
-0.363	-14.48
-0.362	-14.43
-0.361	-14.37
-0.36	-14.31
-0.359	-14.25
-0.358	-14.19
-0.357	-14.13
-0.356	-14.07
-0.355	-14.02
-0.354	-13.96
-0.353	-13.9
-0.352	-13.84
-0.351	-13.78
-0.35	-13.72
-0.349	-13.67
-0.348	-13.61
-0.347	-13.55
-0.346	-13.49
-0.345	-13.44
-0.344	-13.38
-0.343	-13.32
-0.342	-13.26
-0.341	-13.21
-0.34	-13.15
-0.339	-13.09
-0.338	-13.03
-0.337	-12.98
-0.336	-12.92
-0.335	-12.86
-0.334	-12.81
-0.333	-12.75
-0.332	-12.69
-0.331	-12.64
-0.33	-12.58
-0.329	-12.52
-0.328	-12.47
-0.327	-12.41
-0.326	-12.36
-0.325	-12.3
-0.324	-12.24
-0.323	-12.19
-0.322	-12.13
-0.321	-12.07
-0.32	-12.02
-0.319	-11.96
-0.318	-11.91
-0.317	-11.85
-0.316	-11.79
-0.315	-11.74
-0.314	-11.68
-0.313	-11.63
-0.312	-11.57
-0.311	-11.52
-0.31	-11.46
-0.309	-11.41
-0.308	-11.35
-0.307	-11.3
-0.306	-11.24
-0.305	-11.19
-0.304	-11.13
-0.303	-11.08
-0.302	-11.02
-0.301	-10.97
-0.3	-10.91
-0.299	-10.86
-0.298	-10.8
-0.297	-10.75
-0.296	-10.69
-0.295	-10.64
-0.294	-10.58
-0.293	-10.53
-0.292	-10.47
-0.291	-10.42
-0.29	-10.36
-0.289	-10.31
-0.288	-10.26
-0.287	-10.2
-0.286	-10.15
-0.285	-10.09
-0.284	-10.04
-0.283	-9.985
-0.282	-9.931
-0.281	-9.878
-0.28	-9.824
-0.279	-9.77
-0.278	-9.716
-0.277	-9.663
-0.276	-9.609
-0.275	-9.555
-0.274	-9.501
-0.273	-9.448
-0.272	-9.394
-0.271	-9.34
-0.27	-9.287
-0.269	-9.233
-0.268	-9.18
-0.267	-9.126
-0.266	-9.073
-0.265	-9.019
-0.264	-8.966
-0.263	-8.912
-0.262	-8.86
-0.261	-8.806
-0.26	-8.753
-0.259	-8.7
-0.258	-8.647
-0.257	-8.594
-0.256	-8.54
-0.255	-8.487
-0.254	-8.434
-0.253	-8.381
-0.252	-8.328
-0.251	-8.276
-0.25	-8.222
-0.249	-8.17
-0.248	-8.117
-0.247	-8.064
-0.246	-8.011
-0.245	-7.959
-0.244	-7.906
-0.243	-7.853
-0.242	-7.801
-0.241	-7.747
-0.24	-7.695
-0.239	-7.642
-0.238	-7.59
-0.237	-7.538
-0.236	-7.485
-0.235	-7.433
-0.234	-7.38
-0.233	-7.328
-0.232	-7.276
-0.231	-7.223
-0.23	-7.171
-0.229	-7.12
-0.228	-7.067
-0.227	-7.015
-0.226	-6.963
-0.225	-6.911
-0.224	-6.858
-0.223	-6.807
-0.222	-6.754
-0.221	-6.702
-0.22	-6.65
-0.219	-6.598
-0.218	-6.546
-0.217	-6.494
-0.216	-6.441
-0.215	-6.39
-0.214	-6.338
-0.213	-6.286
-0.212	-6.234
-0.211	-6.182
-0.21	-6.13
-0.209	-6.078
-0.208	-6.026
-0.207	-5.975
-0.206	-5.923
-0.205	-5.871
-0.204	-5.817
-0.203	-5.765
-0.202	-5.713
-0.201	-5.661
-0.2	-5.61
-0.199	-5.558
-0.198	-5.506
-0.197	-5.455
-0.196	-5.403
-0.195	-5.352
-0.194	-5.3
-0.193	-5.249
-0.192	-5.197
-0.191	-5.145
-0.19	-5.093
-0.189	-5.042
-0.188	-4.991
-0.187	-4.94
-0.186	-4.888
-0.185	-4.837
-0.184	-4.785
-0.183	-4.734
-0.182	-4.683
-0.181	-4.632
-0.18	-4.581
-0.179	-4.533
-0.178	-4.482
-0.177	-4.43
-0.176	-4.379
-0.175	-4.327
-0.174	-4.275
-0.173	-4.224
-0.172	-4.173
-0.171	-4.121
-0.17	-4.07
-0.169	-4.019
-0.168	-3.968
-0.167	-3.917
-0.166	-3.865
-0.165	-3.814
-0.164	-3.762
-0.163	-3.712
-0.162	-3.661
-0.161	-3.609
-0.16	-3.558
-0.159	-3.507
-0.158	-3.456
-0.157	-3.405
-0.156	-3.354
-0.155	-3.303
-0.154	-3.252
-0.153	-3.2
-0.152	-3.15
-0.151	-3.098
-0.15	-3.048
-0.149	-2.997
-0.148	-2.946
-0.147	-2.894
-0.146	-2.844
-0.145	-2.792
-0.144	-2.742
-0.143	-2.691
-0.142	-2.64
-0.141	-2.589
-0.14	-2.538
-0.139	-2.487
-0.138	-2.436
-0.137	-2.385
-0.136	-2.334
-0.135	-2.283
-0.134	-2.233
-0.133	-2.182
-0.132	-2.132
-0.131	-2.081
-0.13	-2.03
-0.129	-1.984
-0.128	-1.937
-0.127	-1.888
-0.126	-1.836
-0.125	-1.785
-0.124	-1.734
-0.123	-1.683
-0.122	-1.632
-0.121	-1.581
-0.12	-1.529
-0.119	-1.479
-0.118	-1.428
-0.117	-1.377
-0.116	-1.327
-0.115	-1.276
-0.114	-1.225
-0.113	-1.174
-0.112	-1.123
-0.111	-1.073
-0.11	-1.022
-0.109	-0.9715
-0.108	-0.9214
-0.107	-0.8704
-0.106	-0.8194
-0.105	-0.7696
-0.104	-0.7194
-0.103	-0.6692
-0.102	-0.6189
-0.101	-0.5687
-0.1	-0.5178
-0.099	-0.467
-0.098	-0.4167
-0.097	-0.3668
-0.096	-0.316
-0.095	-0.2658
-0.094	-0.2156
-0.093	-0.1655
-0.092	-0.1152
-0.091	-0.06476
-0.09	-0.01362
-0.089	0.0367
-0.088	0.08768
-0.087	0.1388
-0.086	0.1889
-0.085	0.239
-0.084	0.2895
-0.083	0.3399
-0.082	0.3906
-0.081	0.4415
-0.08	0.4923
-0.079	0.5428
-0.078	0.5931
-0.077	0.6437
-0.076	0.6938
-0.075	0.744
-0.074	0.7952
-0.073	0.8452
-0.072	0.8961
-0.071	0.9467
-0.07	0.9973
-0.069	1.048
-0.068	1.1
-0.067	1.151
-0.066	1.201
-0.065	1.252
-0.064	1.304
-0.063	1.354
-0.062	1.405
-0.061	1.456
-0.06	1.507
-0.059	1.558
-0.058	1.609
-0.057	1.661
-0.056	1.712
-0.055	1.763
-0.054	1.814
-0.053	1.865
-0.052	1.917
-0.051	1.968
-0.05	2.02
-0.049	2.072
-0.048	2.123
-0.047	2.174
-0.046	2.226
-0.045	2.277
-0.044	2.328
-0.043	2.38
-0.042	2.431
-0.041	2.483
-0.04	2.534
-0.039	2.585
-0.038	2.637
-0.037	2.69
-0.036	2.741
-0.035	2.793
-0.034	2.844
-0.033	2.895
-0.032	2.947
-0.031	2.999
-0.03	3.05
-0.029	3.102
-0.028	3.154
-0.027	3.206
-0.026	3.258
-0.025	3.309
-0.024	3.36
-0.023	3.412
-0.022	3.464
-0.021	3.517
-0.02	3.569
-0.019	3.62
-0.018	3.672
-0.017	3.724
-0.016	3.776
-0.015	3.828
-0.014	3.88
-0.013	3.932
-0.012	3.985
-0.011	4.037
-0.01	4.089
-0.009	4.141
-0.008	4.193
-0.007	4.245
-0.006	4.297
-0.005	4.35
-0.004	4.402
-0.003	4.454
-0.002	4.506
-0.001	4.558
0	4.608
0.001	4.655
0.002	4.706
0.003	4.759
0.004	4.811
0.005	4.864
0.006	4.916
0.007	4.969
0.008	5.021
0.009	5.073
0.01	5.126
0.011	5.178
0.012	5.231
0.013	5.283
0.014	5.336
0.015	5.389
0.016	5.441
0.017	5.493
0.018	5.546
0.019	5.599
0.02	5.651
0.021	5.704
0.022	5.757
0.023	5.809
0.024	5.862
0.025	5.915
0.026	5.967
0.027	6.019
0.028	6.072
0.029	6.124
0.03	6.177
0.031	6.23
0.032	6.282
0.033	6.334
0.034	6.388
0.035	6.44
0.036	6.493
0.037	6.546
0.038	6.599
0.039	6.652
0.04	6.705
0.041	6.758
0.042	6.811
0.043	6.864
0.044	6.917
0.045	6.97
0.046	7.023
0.047	7.076
0.048	7.128
0.049	7.181
0.05	7.234
0.051	7.287
0.052	7.34
0.053	7.392
0.054	7.446
0.055	7.499
0.056	7.553
0.057	7.606
0.058	7.659
0.059	7.712
0.06	7.764
0.061	7.817
0.062	7.869
0.063	7.924
0.064	7.977
0.065	8.031
0.066	8.084
0.067	8.138
0.068	8.191
0.069	8.244
0.07	8.297
0.071	8.35
0.072	8.403
0.073	8.457
0.074	8.511
0.075	8.564
0.076	8.617
0.077	8.67
0.078	8.723
0.079	8.776
0.08	8.83
0.081	8.883
0.082	8.936
0.083	8.99
0.084	9.043
0.085	9.097
0.086	9.15
0.087	9.203
0.088	9.257
0.089	9.311
0.09	9.365
0.091	9.418
0.092	9.472
0.093	9.525
0.094	9.579
0.095	9.632
0.096	9.686
0.097	9.74
0.098	9.793
0.099	9.847
0.1	9.901
0.101	9.954
0.102	10.01
0.103	10.06
0.104	10.11
0.105	10.16
0.106	10.22
0.107	10.27
0.108	10.32
0.109	10.38
0.11	10.43
0.111	10.49
0.112	10.54
0.113	10.59
0.114	10.65
0.115	10.7
0.116	10.76
0.117	10.81
0.118	10.86
0.119	10.92
0.12	10.97
0.121	11.03
0.122	11.08
0.123	11.13
0.124	11.19
0.125	11.24
0.126	11.29
0.127	11.34
0.128	11.4
0.129	11.45
0.13	11.5
0.131	11.56
0.132	11.61
0.133	11.67
0.134	11.72
0.135	11.78
0.136	11.83
0.137	11.88
0.138	11.94
0.139	11.99
0.14	12.05
0.141	12.1
0.142	12.16
0.143	12.21
0.144	12.27
0.145	12.32
0.146	12.37
0.147	12.43
0.148	12.48
0.149	12.54
0.15	12.59
0.151	12.65
0.152	12.7
0.153	12.76
0.154	12.81
0.155	12.87
0.156	12.92
0.157	12.97
0.158	13.03
0.159	13.08
0.16	13.14
0.161	13.19
0.162	13.25
0.163	13.3
0.164	13.36
0.165	13.41
0.166	13.47
0.167	13.52
0.168	13.57
0.169	13.63
0.17	13.68
0.171	13.74
0.172	13.79
0.173	13.85
0.174	13.9
0.175	13.96
0.176	14.01
0.177	14.07
0.178	14.12
0.179	14.18
0.18	14.23
0.181	14.28
0.182	14.34
0.183	14.39
0.184	14.45
0.185	14.5
0.186	14.56
0.187	14.61
0.188	14.67
0.189	14.72
0.19	14.78
0.191	14.83
0.192	14.88
0.193	14.94
0.194	14.99
0.195	15.05
0.196	15.1
0.197	15.16
0.198	15.21
0.199	15.27
0.2	15.32
0.201	15.38
0.202	15.43
0.203	15.49
0.204	15.54
0.205	15.6
0.206	15.66
0.207	15.71
0.208	15.77
0.209	15.82
0.21	15.88
0.211	15.93
0.212	15.99
0.213	16.04
0.214	16.1
0.215	16.15
0.216	16.21
0.217	16.26
0.218	16.32
0.219	16.37
0.22	16.43
0.221	16.48
0.222	16.54
0.223	16.59
0.224	16.65
0.225	16.7
0.226	16.76
0.227	16.81
0.228	16.87
0.229	16.92
0.23	16.98
0.231	17.03
0.232	17.09
0.233	17.14
0.234	17.2
0.235	17.25
0.236	17.31
0.237	17.36
0.238	17.42
0.239	17.47
0.24	17.53
0.241	17.58
0.242	17.64
0.243	17.69
0.244	17.75
0.245	17.8
0.246	17.86
0.247	17.92
0.248	17.97
0.249	18.03
0.25	18.08
0.251	18.14
0.252	18.19
0.253	18.25
0.254	18.3
0.255	18.36
0.256	18.41
0.257	18.47
0.258	18.53
0.259	18.58
0.26	18.64
0.261	18.69
0.262	18.75
0.263	18.8
0.264	18.86
0.265	18.91
0.266	18.97
0.267	19.02
0.268	19.08
0.269	19.14
0.27	19.19
0.271	19.25
0.272	19.3
0.273	19.36
0.274	19.41
0.275	19.47
0.276	19.53
0.277	19.58
0.278	19.64
0.279	19.69
0.28	19.75
0.281	19.8
0.282	19.86
0.283	19.91
0.284	19.97
0.285	20.03
0.286	20.08
0.287	20.14
0.288	20.19
0.289	20.25
0.29	20.31
0.291	20.36
0.292	20.42
0.293	20.47
0.294	20.53
0.295	20.58
0.296	20.64
0.297	20.7
0.298	20.75
0.299	20.81
0.3	20.86
0.301	20.92
0.302	20.98
0.303	21.03
0.304	21.09
0.305	21.14
0.306	21.2
0.307	21.26
0.308	21.31
0.309	21.37
0.31	21.42
0.311	21.48
0.312	21.54
0.313	21.59
0.314	21.65
0.315	21.7
0.316	21.76
0.317	21.82
0.318	21.87
0.319	21.93
0.32	21.98
0.321	22.04
0.322	22.1
0.323	22.15
0.324	22.21
0.325	22.26
0.326	22.32
0.327	22.38
0.328	22.43
0.329	22.49
0.33	22.55
0.331	22.6
0.332	22.66
0.333	22.71
0.334	22.77
0.335	22.82
0.336	22.88
0.337	22.94
0.338	22.99
0.339	23.05
0.34	23.11
0.341	23.16
0.342	23.22
0.343	23.27
0.344	23.33
0.345	23.39
0.346	23.44
0.347	23.5
0.348	23.56
0.349	23.61
0.35	23.67
0.351	23.72
0.352	23.78
0.353	23.84
0.354	23.89
0.355	23.95
0.356	24
0.357	24.06
0.358	24.12
0.359	24.17
0.36	24.23
0.361	24.29
0.362	24.34
0.363	24.4
0.364	24.46
0.365	24.51
0.366	24.57
0.367	24.63
0.368	24.68
0.369	24.74
0.37	24.79
0.371	24.85
0.372	24.91
0.373	24.96
0.374	25.02
0.375	25.08
0.376	25.13
0.377	25.19
0.378	25.25
0.379	25.3
0.38	25.36
0.381	25.42
0.382	25.47
0.383	25.53
0.384	25.59
0.385	25.64
0.386	25.7
0.387	25.75
0.388	25.81
0.389	25.87
0.39	25.92
0.391	25.98
0.392	26.04
0.393	26.09
0.394	26.15
0.395	26.21
0.396	26.26
0.397	26.32
0.398	26.38
0.399	26.44
0.4	26.49
0.401	26.55
0.402	26.61
0.403	26.66
0.404	26.72
0.405	26.78
0.406	26.83
0.407	26.89
0.408	26.95
0.409	27.01
0.41	27.06
0.411	27.11
0.412	27.17
0.413	27.23
0.414	27.28
0.415	27.34
0.416	27.4
0.417	27.46
0.418	27.51
0.419	27.57
0.42	27.63
0.421	27.69
0.422	27.74
0.423	27.8
0.424	27.86
0.425	27.92
0.426	27.97
0.427	28.03
0.428	28.09
0.429	28.15
0.43	28.2
0.431	28.26
0.432	28.32
0.433	28.38
0.434	28.44
0.435	28.49
0.436	28.55
0.437	28.61
0.438	28.67
0.439	28.72
0.44	28.78
0.441	28.84
0.442	28.9
0.443	28.96
0.444	29.01
0.445	29.07
0.446	29.13
0.447	29.19
0.448	29.25
0.449	29.31
0.45	29.36
0.451	29.42
0.452	29.48
0.453	29.54
0.454	29.6
0.455	29.66
0.456	29.71
0.457	29.77
0.458	29.83
0.459	29.89
0.46	29.95
0.461	30.01
0.462	30.07
0.463	30.13
0.464	30.18
0.465	30.24
0.466	30.3
0.467	30.36
0.468	30.42
0.469	30.48
0.47	30.54
0.471	30.6
0.472	30.66
0.473	30.72
0.474	30.78
0.475	30.83
0.476	30.89
0.477	30.95
0.478	31.01
0.479	31.07
0.48	31.13
0.481	31.19
0.482	31.25
0.483	31.31
0.484	31.37
0.485	31.43
0.486	31.49
0.487	31.54
0.488	31.6
0.489	31.66
0.49	31.72
0.491	31.78
0.492	31.84
0.493	31.9
0.494	31.96
0.495	32.02
0.496	32.08
0.497	32.14
0.498	32.2
0.499	32.26

## Sheet: Fig.3e,Supplementary Fig.26b
10	833.778	0.06517	10	263.631	0.04518
50	832.444	0.32483	50	262.154	0.22336
100	828.889	0.64412	100	257.969	0.43256
500	822.222	3.16898	500	240.246	1.87584
1000	797.778	5.96671	1000	219.815	3.14072
2000	768.889	11.0848	2000	191.508	4.76778
3000	737.778	15.3089	3000	170.831	5.69071
4000	688.889	17.7963	4000	153.846	6.15385
5000	653.333	20.0083	5000	139.569	6.33086
6000	608.889	20.8544	6000	128.246	6.41436
7000	568.889	21.2385	7000	118.4	6.37844
8000	528.889	20.9793	8000	109.785	6.26738
9000	497.778	20.9067	9000	102.4	6.13417
10000	471.111	20.8074	10000	96.2462	6.02116
11000	442.667	20.2077	11000	90.8308	5.89891
12000	422.667	20.0978	12000	85.6615	5.72356
13000	404.444	19.9357	13000	81.2308	5.57568
14000	383.111	19.2641	14000	77.2923	5.43643
15000	362.667	18.496	15000	73.6	5.28154
16000	346.222	17.9805	16000	70.1539	5.11842
17000	330.667	17.4261	17000	67.2	4.99
18000	316.444	16.8981	18000	64.4923	4.86633
19000	302.667	16.3175	19000	62.0308	4.75205
20000	290.222	15.7929	20000	59.8154	4.65124
30000	203.556	11.6536	30000	42.8308	3.57723
40000	156.889	9.2303	40000	33.4769	2.91383
50000	127.556	7.62676	50000	27.3231	2.42629
60000	108	6.561	60000	23.3846	2.13268
70000	93.7778	5.77124	70000	20.1846	1.85376
80000	82.6667	5.12533	80000	17.9692	1.67904
90000	73.7778	4.59267	90000	16	1.4976
100000	66.6667	4.16667	100000	14.2769	1.3249
200000	33.7778	2.13926	200000	7.38462	0.70892
300000	22.6667	1.445	300000	5.16923	0.52106
400000	16.8889	1.06963	400000	3.69231	0.35446
500000	13.7778	0.88981	500000	2.95385	0.28357
600000	11.5556	0.75111	600000	2.46154	0.23631
700000	9.77778	0.62741	700000	2.19077	0.21838
800000	8.44444	0.53481	800000	1.92	0.19169
900000	7.55556	0.48167	900000	1.69846	0.16876
1000000	6.66667	0.41667	1000000	1.52615	0.15139

## Sheet: Supplementary Fig. 5 TGA
TGA data
40.004	100
40.001	99.9914
40.001	99.9784
40.001	99.9741
40.001	99.9655
40.001	99.9568
40.005	99.9525
40.007	99.9482
40.011	99.9482
40.017	99.9439
40.024	99.9439
40.035	99.9439
40.044	99.9396
40.059	99.9396
40.072	99.9396
40.087	99.9309
40.11	99.918
40.133	99.9137
40.157	99.9093
40.186	99.9093
40.214	99.9007
40.247	99.8964
40.283	99.9007
40.323	99.8964
40.36	99.8921
40.407	99.8834
40.453	99.8834
40.501	99.8705
40.556	99.8662
40.612	99.8575
40.669	99.8575
40.732	99.8489
40.798	99.8489
40.865	99.8446
40.937	99.8359
41.011	99.8359
41.085	99.8359
41.164	99.8273
41.246	99.8273
41.33	99.823
41.414	99.8187
41.504	99.81
41.599	99.8057
41.692	99.7928
41.79	99.7928
41.891	99.7841
41.989	99.7755
42.097	99.7712
42.202	99.7582
42.314	99.7496
42.422	99.741
42.537	99.741
42.652	99.7366
42.77	99.728
42.889	99.728
43.01	99.7194
43.134	99.7194
43.263	99.7108
43.385	99.6978
43.515	99.6935
43.644	99.6848
43.778	99.6805
43.914	99.6805
44.046	99.6762
44.186	99.6676
44.324	99.6633
44.464	99.6589
44.603	99.6503
44.747	99.646
44.891	99.633
45.038	99.6244
45.185	99.6201
45.333	99.6115
45.482	99.6071
45.63	99.5985
45.784	99.5985
45.936	99.5899
46.092	99.5855
46.248	99.5812
46.403	99.5769
46.561	99.5726
46.718	99.564
46.879	99.5596
47.042	99.551
47.199	99.5381
47.364	99.5294
47.528	99.5208
47.694	99.5165
47.856	99.5122
48.024	99.5078
48.193	99.4992
48.36	99.4949
48.529	99.4819
48.7	99.4776
48.872	99.4647
49.044	99.456
49.215	99.456
49.387	99.4474
49.559	99.4344
49.735	99.4344
49.909	99.4258
50.084	99.4172
50.26	99.4129
50.44	99.4042
50.618	99.4042
50.794	99.3913
50.973	99.3783
51.153	99.3697
51.335	99.3611
51.516	99.3481
51.695	99.3438
51.878	99.3308
52.063	99.3265
52.244	99.3179
52.428	99.3049
52.609	99.2963
52.797	99.2877
52.98	99.279
53.167	99.2704
53.353	99.2574
53.545	99.2445
53.729	99.2272
53.917	99.2229
54.106	99.21
54.296	99.2013
54.485	99.1927
54.673	99.1797
54.866	99.1668
55.056	99.1581
55.247	99.1495
55.437	99.1452
55.631	99.1365
55.824	99.1279
56.018	99.1193
56.211	99.1107
56.401	99.1063
56.597	99.0934
56.794	99.0804
56.988	99.0675
57.183	99.0632
57.377	99.0502
57.575	99.0416
57.773	99.0286
57.972	99.0113
58.169	99.0027
58.365	98.9941
58.561	98.9768
58.761	98.9682
58.959	98.9466
59.158	98.9423
59.355	98.9293
59.554	98.9164
59.757	98.9121
59.956	98.8991
60.158	98.8818
60.358	98.8732
60.557	98.8559
60.76	98.8473
60.964	98.83
61.164	98.8128
61.366	98.7998
61.567	98.7869
61.771	98.7696
61.973	98.7523
62.18	98.7437
62.382	98.7307
62.586	98.7221
62.79	98.7048
62.996	98.6919
63.2	98.6789
63.404	98.6617
63.607	98.6487
63.812	98.6271
64.021	98.6142
64.224	98.6055
64.432	98.584
64.636	98.5753
64.844	98.5624
65.054	98.558
65.258	98.5451
65.465	98.5278
65.673	98.5062
65.879	98.4976
66.088	98.476
66.295	98.4631
66.505	98.4544
66.709	98.4415
66.916	98.4242
67.128	98.4156
67.338	98.4069
67.543	98.394
67.754	98.381
67.961	98.3724
68.172	98.3594
68.382	98.3465
68.589	98.3336
68.798	98.3206
69.008	98.312
69.218	98.299
69.43	98.2904
69.638	98.2774
69.85	98.2645
70.058	98.2472
70.27	98.2299
70.48	98.217
70.694	98.1997
70.902	98.1825
71.113	98.1695
71.325	98.1565
71.538	98.1479
71.75	98.135
71.959	98.1263
72.175	98.109
72.388	98.0918
72.599	98.0832
72.812	98.0745
73.026	98.0659
73.238	98.0529
73.453	98.04
73.662	98.0313
73.875	98.0098
74.089	97.9925
74.304	97.9839
74.518	97.9623
74.73	97.9493
74.945	97.9321
75.16	97.9148
75.374	97.8975
75.588	97.8802
75.801	97.8673
76.015	97.8543
76.231	97.8457
76.444	97.8284
76.657	97.8155
76.871	97.8112
77.088	97.8025
77.301	97.7853
77.516	97.768
77.73	97.7594
77.945	97.7421
78.162	97.7248
78.376	97.7162
78.595	97.6989
78.81	97.686
79.023	97.673
79.236	97.6644
79.454	97.6557
79.667	97.6428
79.886	97.6342
80.1	97.6212
80.314	97.6039
80.533	97.5953
80.746	97.578
80.961	97.5694
81.178	97.5564
81.393	97.5478
81.609	97.5305
81.828	97.5176
82.043	97.5133
82.259	97.4917
82.472	97.4787
82.688	97.4744
82.906	97.4658
83.123	97.4528
83.339	97.4442
83.552	97.4313
83.769	97.4226
83.984	97.4097
84.2	97.3924
84.416	97.3838
84.634	97.3708
84.851	97.3622
85.069	97.3492
85.285	97.3406
85.5	97.332
85.716	97.319
85.933	97.306
86.149	97.2974
86.366	97.2888
86.582	97.2802
86.798	97.2758
87.015	97.2629
87.234	97.2542
87.45	97.2413
87.666	97.2327
87.885	97.2197
88.102	97.2154
88.317	97.2111
88.536	97.2067
88.753	97.1981
88.971	97.1852
89.186	97.1679
89.404	97.1549
89.621	97.1463
89.838	97.1377
90.055	97.129
90.273	97.1161
90.488	97.1161
90.707	97.1118
90.923	97.1075
91.138	97.1031
91.356	97.0988
91.572	97.0902
91.789	97.0859
92.006	97.0815
92.223	97.0686
92.441	97.0643
92.657	97.06
92.873	97.0513
93.09	97.0427
93.307	97.0384
93.523	97.0341
93.741	97.0254
93.956	97.0125
94.173	97.0038
94.39	96.9952
94.607	96.9909
94.825	96.9866
95.04	96.9736
95.258	96.9693
95.477	96.965
95.693	96.9564
95.91	96.9477
96.126	96.9348
96.342	96.9304
96.561	96.9218
96.778	96.9132
96.994	96.9089
97.213	96.9046
97.429	96.8959
97.644	96.8916
97.862	96.8873
98.08	96.883
98.296	96.8743
98.514	96.8614
98.733	96.8571
98.947	96.8441
99.166	96.8355
99.382	96.8139
99.599	96.8096
99.816	96.8009
100.033	96.7923
100.252	96.788
100.469	96.7793
100.684	96.775
100.902	96.7707
101.121	96.7664
101.336	96.7578
101.553	96.7534
101.771	96.7491
101.984	96.7319
102.204	96.7275
102.42	96.7146
102.635	96.706
102.854	96.706
103.068	96.693
103.286	96.6887
103.503	96.6844
103.718	96.6757
103.937	96.6714
104.152	96.6714
104.37	96.6671
104.586	96.6628
104.802	96.6628
105.019	96.6714
105.234	96.6671
105.452	96.6671
105.669	96.6671
105.886	96.6671
106.101	96.6714
106.317	96.6714
106.535	96.6757
106.749	96.6757
106.966	96.6757
107.183	96.6757
107.4	96.6714
107.614	96.6628
107.831	96.6585
108.048	96.6542
108.267	96.6498
108.482	96.6412
108.696	96.6369
108.915	96.6326
109.133	96.6282
109.347	96.6282
109.564	96.6282
109.779	96.6282
109.997	96.6239
110.213	96.6196
110.428	96.6196
110.642	96.6153
110.86	96.611
111.077	96.6067
111.29	96.6023
111.509	96.598
111.723	96.598
111.94	96.5937
112.158	96.5937
112.37	96.5894
112.587	96.5937
112.802	96.5851
113.021	96.5807
113.235	96.5764
113.451	96.5721
113.665	96.5721
113.882	96.5635
114.097	96.5549
114.312	96.5505
114.527	96.5462
114.744	96.5419
114.958	96.5419
115.172	96.5376
115.391	96.5419
115.604	96.5376
115.821	96.5333
116.036	96.5333
116.253	96.5246
116.466	96.5203
116.682	96.516
116.895	96.5117
117.115	96.5117
117.329	96.503
117.541	96.503
117.758	96.4987
117.97	96.503
118.186	96.4987
118.405	96.4858
118.618	96.4901
118.832	96.4858
119.05	96.4944
119.263	96.4901
119.476	96.4901
119.695	96.4815
119.911	96.4771
120.124	96.4771
120.34	96.4642
120.555	96.4599
120.77	96.4556
120.987	96.4556
121.201	96.4469
121.417	96.4469
121.632	96.4512
121.844	96.4556
122.06	96.4512
122.275	96.4512
122.492	96.4469
122.702	96.4512
122.92	96.4469
123.136	96.4556
123.349	96.4512
123.563	96.4556
123.777	96.4556
123.992	96.4556
124.207	96.4599
124.421	96.4599
124.637	96.4642
124.854	96.4599
125.066	96.4642
125.28	96.4556
125.496	96.4556
125.71	96.4512
125.925	96.4512
126.139	96.4469
126.356	96.4469
126.57	96.4426
126.782	96.4469
126.999	96.4383
127.214	96.434
127.428	96.4296
127.642	96.4296
127.855	96.421
128.071	96.4167
128.288	96.4124
128.501	96.4167
128.717	96.4124
128.932	96.421
129.144	96.4124
129.362	96.4124
129.573	96.3994
129.789	96.3994
130.004	96.3994
130.218	96.3994
130.43	96.3994
130.644	96.4038
130.861	96.3994
131.075	96.3908
131.287	96.3908
131.501	96.3865
131.716	96.3822
131.93	96.3778
132.142	96.3778
132.357	96.3822
132.573	96.3822
132.786	96.3778
132.999	96.3778
133.215	96.3735
133.43	96.3692
133.639	96.3649
133.856	96.3692
134.068	96.3606
134.28	96.3649
134.495	96.3606
134.711	96.3563
134.923	96.3476
135.134	96.3519
135.347	96.3519
135.562	96.3563
135.772	96.3606
135.987	96.3563
136.201	96.3563
136.412	96.3519
136.625	96.3519
136.84	96.3476
137.053	96.3433
137.266	96.339
137.479	96.3303
137.691	96.326
137.905	96.326
138.117	96.3174
138.331	96.3217
138.543	96.3217
138.754	96.3088
138.968	96.3045
139.178	96.2958
139.394	96.2915
139.603	96.2915
139.817	96.2872
140.028	96.2785
140.242	96.2699
140.453	96.2742
140.667	96.2742
140.878	96.2699
141.089	96.2656
141.302	96.2613
141.516	96.2613
141.725	96.257
141.938	96.2526
142.152	96.2526
142.361	96.244
142.572	96.2397
142.783	96.2354
142.997	96.2397
143.208	96.2311
143.419	96.2267
143.63	96.2224
143.842	96.2311
144.051	96.2311
144.263	96.2224
144.475	96.2224
144.685	96.2181
144.897	96.2138
145.108	96.2052
145.318	96.2008
145.53	96.2052
145.74	96.2008
145.95	96.1965
146.162	96.1836
146.373	96.1836
146.583	96.1792
146.795	96.1749
147.004	96.1836
147.214	96.1792
147.424	96.1792
147.633	96.1792
147.843	96.1749
148.051	96.1749
148.264	96.1706
148.474	96.1706
148.683	96.1706
148.891	96.162
149.101	96.1577
149.311	96.1534
149.521	96.149
149.732	96.1361
149.941	96.1361
150.151	96.1318
150.358	96.1318
150.569	96.1274
150.779	96.1274
150.985	96.1231
151.197	96.1188
151.404	96.1102
151.614	96.1059
151.824	96.1102
152.033	96.1102
152.241	96.1145
152.446	96.1188
152.656	96.1102
152.868	96.1102
153.075	96.1059
153.283	96.1059
153.492	96.1015
153.7	96.0929
153.909	96.0886
154.117	96.0843
154.325	96.08
154.534	96.0843
154.743	96.0756
154.95	96.0756
155.158	96.067
155.366	96.067
155.575	96.067
155.782	96.067
155.989	96.0627
156.198	96.0541
156.404	96.0497
156.612	96.0584
156.822	96.0541
157.028	96.0454
157.236	96.0411
157.444	96.0411
157.651	96.0368
157.86	96.0325
158.064	96.0281
158.271	96.0238
158.48	96.0195
158.689	96.0195
158.894	96.0109
159.1	96.0152
159.307	96.0109
159.515	96.0066
159.72	96.0023
159.928	96.0022
160.134	95.9936
160.342	95.9893
160.548	95.985
160.754	95.985
160.96	95.9893
161.166	95.9936
161.373	95.9893
161.581	95.9893
161.787	95.985
161.993	95.985
162.2	95.9807
162.405	95.9677
162.614	95.9634
162.821	95.9591
163.025	95.9591
163.231	95.9591
163.438	95.9504
163.646	95.9591
163.848	95.9548
164.054	95.9548
164.262	95.9591
164.467	95.9548
164.672	95.9461
164.877	95.9461
165.084	95.9461
165.289	95.9504
165.496	95.9504
165.699	95.9418
165.906	95.9375
166.112	95.9332
166.318	95.9288
166.519	95.9202
166.728	95.9159
166.935	95.9159
167.139	95.9159
167.345	95.903
167.549	95.9073
167.753	95.8986
167.961	95.8943
168.164	95.8857
168.37	95.8814
168.575	95.8857
168.778	95.8857
168.983	95.8727
169.188	95.8641
169.394	95.8684
169.598	95.8598
169.803	95.8511
170.004	95.8511
170.214	95.8468
170.416	95.8425
170.623	95.8425
170.828	95.8382
171.032	95.8296
171.235	95.8252
171.439	95.8252
171.646	95.8296
171.847	95.8296
172.051	95.8296
172.255	95.8209
172.458	95.8123
172.664	95.808
172.866	95.8037
173.072	95.7993
173.275	95.7864
173.479	95.7821
173.683	95.7777
173.886	95.7821
174.091	95.7777
174.292	95.7821
174.499	95.7821
174.702	95.7821
174.908	95.7734
175.111	95.7691
175.313	95.7691
175.518	95.7648
175.721	95.7605
175.924	95.7605
176.127	95.7562
176.331	95.7519
176.534	95.7475
176.738	95.7432
176.942	95.7346
177.145	95.7303
177.348	95.7346
177.554	95.7346
177.755	95.7259
177.958	95.7259
178.16	95.7216
178.364	95.7216
178.567	95.7173
178.77	95.713
178.973	95.713
179.174	95.713
179.38	95.7173
179.584	95.7087
179.788	95.7044
179.989	95.7
180.194	95.6914
180.395	95.6957
180.596	95.6957
180.8	95.6914
181.001	95.6741
181.205	95.6741
181.409	95.6655
181.609	95.6655
181.812	95.6698
182.014	95.6698
182.218	95.6612
182.42	95.6569
182.623	95.6612
182.827	95.6569
183.029	95.6569
183.231	95.6569
183.433	95.6526
183.635	95.6569
183.838	95.6526
184.043	95.6482
184.245	95.6526
184.447	95.6482
184.65	95.6526
184.852	95.6439
185.055	95.6439
185.255	95.6439
185.458	95.6396
185.661	95.6439
185.862	95.6353
186.063	95.6353
186.267	95.631
186.468	95.631
186.671	95.6223
186.874	95.6223
187.075	95.6223
187.278	95.6223
187.48	95.6266
187.682	95.6223
187.883	95.618
188.086	95.6137
188.287	95.6137
188.49	95.6051
188.688	95.6051
188.892	95.6051
189.094	95.6698
189.295	95.6957
189.499	95.6957
189.701	95.5921
189.904	95.5835
190.104	95.5964
190.305	95.6612
190.508	95.6698
190.709	95.6569
190.91	95.6569
191.111	95.6655
191.316	95.6612
191.516	95.6526
191.719	95.631
191.919	95.618
192.121	95.6137
192.325	95.6051
192.525	95.6051
192.726	95.6007
192.927	95.6007
193.13	95.5921
193.33	95.5878
193.533	95.5748
193.735	95.5576
193.935	95.5533
194.134	95.5446
194.339	95.5403
194.541	95.5446
194.74	95.536
194.943	95.5273
195.145	95.523
195.345	95.5144
195.547	95.5101
195.748	95.5058
195.95	95.5058
196.154	95.4971
196.354	95.5058
196.556	95.5015
196.757	95.4971
196.959	95.4971
197.16	95.4928
197.363	95.4971
197.564	95.4885
197.764	95.4885
197.966	95.4842
198.17	95.4799
198.369	95.4755
198.57	95.4799
198.774	95.4755
198.973	95.4799
199.173	95.4755
199.377	95.4626
199.577	95.4626
199.778	95.4626
199.98	95.4583
200.181	95.454
200.383	95.454
200.583	95.4496
200.786	95.4453
200.984	95.4496
201.189	95.454
201.39	95.454
201.59	95.4583
201.792	95.454
201.991	95.4626
202.195	95.4583
202.396	95.4626
202.596	95.4583
202.797	95.454
202.998	95.4496
203.201	95.4453
203.401	95.441
203.601	95.441
203.805	95.4367
204.004	95.4367
204.206	95.428
204.407	95.4237
204.608	95.4194
204.808	95.4108
205.009	95.4022
205.211	95.4022
205.412	95.3935
205.613	95.3935
205.814	95.3935
206.014	95.3935
206.215	95.3849
206.414	95.3849
206.616	95.3849
206.822	95.3892
207.021	95.3892
207.221	95.3806
207.421	95.3806
207.624	95.3849
207.826	95.3762
208.025	95.3762
208.228	95.3762
208.429	95.3719
208.629	95.3676
208.828	95.3676
209.031	95.3719
209.231	95.3633
209.433	95.3676
209.632	95.3719
209.835	95.3676
210.035	95.3633
210.237	95.3676
210.437	95.3633
210.639	95.3633
210.84	95.3676
211.044	95.3633
211.241	95.3633
211.443	95.359
211.642	95.3547
211.846	95.346
212.046	95.3417
212.246	95.3417
212.449	95.3374
212.648	95.3374
212.85	95.3331
213.052	95.3331
213.253	95.3244
213.455	95.3158
213.656	95.3115
213.857	95.3072
214.058	95.2985
214.259	95.2985
214.458	95.3029
214.661	95.2985
214.858	95.2942
215.06	95.2985
215.262	95.2985
215.461	95.3029
215.663	95.2985
215.862	95.2856
216.065	95.2813
216.265	95.2813
216.464	95.2683
216.668	95.2554
216.866	95.2511
217.069	95.2467
217.27	95.2381
217.469	95.2381
217.673	95.2424
217.874	95.2424
218.076	95.2424
218.275	95.2381
218.476	95.2295
218.676	95.2251
218.88	95.2208
219.08	95.2251
219.282	95.2251
219.482	95.2251
219.682	95.2251
219.883	95.2251
220.083	95.2251
220.288	95.2251
220.488	95.2295
220.688	95.2338
220.887	95.2295
221.09	95.2251
221.292	95.2251
221.495	95.2208
221.693	95.2079
221.893	95.2036
222.094	95.1992
222.296	95.1949
222.497	95.1992
222.698	95.1949
222.898	95.1992
223.099	95.1949
223.299	95.1863
223.5	95.1863
223.703	95.1863
223.902	95.182
224.105	95.169
224.305	95.1776
224.505	95.1733
224.707	95.1733
224.907	95.1647
225.108	95.1604
225.31	95.1604
225.51	95.1604
225.712	95.1604
225.913	95.1604
226.112	95.1518
226.312	95.1431
226.515	95.1431
226.714	95.1388
226.914	95.1388
227.116	95.1388
227.319	95.1388
227.518	95.1345
227.718	95.1302
227.922	95.1302
228.12	95.1215
228.322	95.1172
228.521	95.1172
228.724	95.1129
228.924	95.1086
229.126	95.1043
229.327	95.0999
229.527	95.0956
229.728	95.0956
229.929	95.0956
230.13	95.0913
230.33	95.087
230.531	95.0913
230.732	95.087
230.933	95.074
231.136	95.0697
231.335	95.0654
231.535	95.0611
231.735	95.0525
231.938	95.0481
232.138	95.0395
232.339	95.0352
232.539	95.0309
232.741	95.0179
232.944	95.0136
233.143	95.0136
233.343	95.0093
233.547	95.0093
233.746	95.005
233.948	95.005
234.15	95.005
234.35	95.0006
234.551	95.005
234.752	95.0006
234.953	94.992
235.154	94.992
235.353	94.992
235.552	94.9877
235.756	94.9834
235.955	94.9747
236.157	94.9704
236.358	94.9661
236.557	94.9575
236.758	94.9575
236.96	94.9532
237.163	94.9532
237.362	94.9445
237.563	94.9445
237.764	94.9445
237.966	94.9445
238.168	94.9359
238.37	94.9316
238.57	94.9273
238.77	94.9229
238.973	94.9143
239.174	94.9143
239.375	94.9186
239.574	94.91
239.776	94.9057
239.975	94.91
240.177	94.9013
240.378	94.9013
240.578	94.897
240.777	94.897
240.98	94.8884
241.18	94.8927
241.38	94.8927
241.582	94.8841
241.784	94.8841
241.985	94.8884
242.185	94.8798
242.385	94.8711
242.586	94.8711
242.787	94.8625
242.988	94.8539
243.188	94.8495
243.39	94.8452
243.591	94.8366
243.79	94.8366
243.994	94.8366
244.197	94.8366
244.395	94.8366
244.596	94.8366
244.798	94.8323
244.998	94.8323
245.201	94.828
245.402	94.828
245.604	94.828
245.802	94.8193
246.005	94.815
246.206	94.802
246.407	94.7977
246.607	94.7977
246.812	94.7934
247.01	94.7805
247.213	94.7762
247.416	94.7718
247.616	94.7675
247.814	94.7632
248.017	94.7502
248.217	94.7416
248.418	94.7416
248.622	94.733
248.82	94.72
249.023	94.7114
249.225	94.7028
249.426	94.6984
249.625	94.6898
249.826	94.6855
250.029	94.6812
250.23	94.6769
250.429	94.6769
250.632	94.6769
250.832	94.6725
251.032	94.6682
251.233	94.6639
251.432	94.6596
251.635	94.6639
251.835	94.6553
252.036	94.6553
252.239	94.6466
252.44	94.6423
252.64	94.6337
252.841	94.638
253.042	94.6294
253.244	94.6251
253.443	94.6121
253.646	94.6121
253.848	94.6121
254.046	94.6035
254.248	94.6035
254.448	94.5991
254.649	94.5991
254.848	94.5991
255.053	94.5948
255.252	94.5862
255.453	94.5905
255.655	94.5905
255.856	94.5862
256.058	94.5819
256.259	94.5776
256.461	94.5732
256.661	94.5732
256.863	94.5646
257.065	94.556
257.266	94.556
257.466	94.543
257.667	94.5344
257.869	94.5214
258.073	94.5171
258.271	94.5085
258.472	94.5042
258.674	94.4955
258.874	94.4955
259.078	94.4912
259.275	94.4826
259.476	94.4739
259.679	94.4653
259.879	94.4524
260.08	94.448
260.28	94.4437
260.482	94.4394
260.683	94.4308
260.882	94.4265
261.085	94.4221
261.285	94.4178
261.486	94.4092
261.687	94.4049
261.888	94.4005
262.088	94.3962
262.292	94.3919
262.492	94.3833
262.691	94.379
262.892	94.3703
263.093	94.3703
263.295	94.366
263.496	94.3703
263.696	94.3617
263.897	94.3617
264.101	94.3617
264.299	94.3531
264.503	94.3531
264.701	94.3444
264.903	94.3444
265.104	94.3487
265.305	94.3444
265.505	94.3444
265.706	94.3487
265.911	94.3401
266.109	94.3401
266.31	94.3401
266.512	94.3358
266.712	94.3401
266.915	94.3358
267.117	94.3272
267.316	94.3099
267.519	94.3099
267.715	94.3056
267.918	94.2969
268.118	94.3056
268.321	94.3099
268.522	94.3099
268.722	94.2969
268.924	94.2926
269.125	94.2926
269.325	94.2797
269.528	94.284
269.728	94.271
269.928	94.2624
270.129	94.2581
270.33	94.2538
270.53	94.2494
270.73	94.2538
270.933	94.2451
271.135	94.2451
271.333	94.2322
271.534	94.2322
271.736	94.2279
271.936	94.2279
272.138	94.2192
272.341	94.2279
272.54	94.2279
272.741	94.2279
272.94	94.2236
273.143	94.2149
273.344	94.2192
273.544	94.2236
273.747	94.2149
273.946	94.2106
274.148	94.2192
274.351	94.2106
274.551	94.2106
274.751	94.202
274.951	94.202
275.155	94.1933
275.356	94.1933
275.554	94.1933
275.756	94.1804
275.959	94.1847
276.156	94.1804
276.36	94.1804
276.562	94.1761
276.763	94.1847
276.965	94.1847
277.168	94.1804
277.368	94.1847
277.567	94.1847
277.768	94.1761
277.971	94.1847
278.172	94.1804
278.371	94.1717
278.572	94.1674
278.773	94.1674
278.972	94.1674
279.173	94.1674
279.374	94.1631
279.575	94.1545
279.779	94.1588
279.978	94.1588
280.178	94.1501
280.38	94.1458
280.581	94.1458
280.784	94.1372
280.983	94.1286
281.182	94.1243
281.384	94.1199
281.587	94.1156
281.783	94.107
281.988	94.1027
282.189	94.0983
282.389	94.094
282.588	94.0897
282.791	94.0854
282.995	94.0724
283.193	94.0768
283.394	94.0724
283.596	94.0681
283.797	94.0681
283.998	94.0638
284.199	94.0595
284.4	94.0465
284.604	94.0422
284.803	94.0379
285.001	94.0336
285.204	94.0206
285.406	94.0293
285.608	94.0293
285.808	94.0163
286.007	94.012
286.21	93.999
286.41	94.0034
286.611	93.9947
286.814	93.999
287.013	93.9947
287.213	93.9904
287.415	93.9904
287.615	93.9818
287.816	93.9861
288.017	93.9775
288.216	93.9775
288.42	93.9861
288.619	93.9818
288.819	93.9818
289.023	93.9732
289.224	93.9732
289.424	93.9645
289.623	93.9645
289.826	93.9516
290.027	93.9472
290.231	93.9343
290.43	93.9343
290.63	93.9257
290.831	93.9213
291.032	93.9127
291.235	93.9084
291.435	93.9041
291.637	93.9041
291.836	93.8954
292.041	93.8868
292.242	93.8825
292.443	93.8739
292.641	93.8695
292.845	93.8695
293.046	93.8652
293.248	93.8566
293.447	93.8523
293.651	93.8393
293.853	93.8264
294.053	93.822
294.255	93.8134
294.457	93.8091
294.658	93.7961
294.858	93.7918
295.06	93.7789
295.261	93.7746
295.462	93.7616
295.663	93.7659
295.865	93.7573
296.064	93.753
296.267	93.7443
296.467	93.7443
296.668	93.7314
296.868	93.7271
297.069	93.7184
297.269	93.7141
297.473	93.7098
297.672	93.7098
297.872	93.7055
298.072	93.7012
298.274	93.7012
298.475	93.6968
298.675	93.6925
298.878	93.6882
299.079	93.6796
299.278	93.6753
299.48	93.6709
299.68	93.6623
299.88	93.6537
300.085	93.6493
300.283	93.6493
300.485	93.645
300.686	93.6364
300.886	93.6364
301.088	93.6235
301.291	93.6105
301.491	93.6062
301.692	93.5932
301.893	93.576
302.094	93.563
302.296	93.5587
302.497	93.5457
302.699	93.5371
302.899	93.5285
303.1	93.5285
303.302	93.5155
303.504	93.5069
303.703	93.5069
303.905	93.5069
304.108	93.4939
304.309	93.4853
304.507	93.4767
304.71	93.468
304.911	93.468
305.113	93.4594
305.316	93.4551
305.514	93.4464
305.715	93.4335
305.916	93.4292
306.117	93.4205
306.321	93.4205
306.522	93.4033
306.722	93.3946
306.924	93.3903
307.122	93.386
307.323	93.3774
307.525	93.3687
307.726	93.3601
307.928	93.3471
308.124	93.3428
308.328	93.3299
308.53	93.3126
308.729	93.304
308.928	93.2953
309.131	93.2824
309.333	93.2651
309.533	93.2565
309.735	93.2392
309.935	93.2306
310.135	93.209
310.336	93.196
310.535	93.1831
310.737	93.1831
310.934	93.1745
311.137	93.1615
311.337	93.1486
311.539	93.1399
311.739	93.1313
311.931	93.1226
312.131	93.1054
312.332	93.0924
312.534	93.0752
312.735	93.0665
312.936	93.0363
313.137	93.0147
313.337	93.0018
313.54	93.019
313.74	93.0104
313.941	93.0018
314.143	92.9845
314.344	92.9759
314.542	92.9586
314.744	92.9413
314.946	92.9284
315.145	92.9284
315.347	92.9154
315.548	92.8982
315.75	92.8852
315.951	92.8636
316.152	92.8593
316.354	92.8377
316.556	92.8248
316.754	92.8118
316.957	92.7945
317.156	92.7859
317.359	92.7686
317.558	92.7514
317.76	92.7298
317.962	92.7211
318.164	92.7082
318.365	92.6953
318.564	92.6737
318.765	92.6607
318.965	92.6434
319.167	92.6089
319.368	92.57
319.57	92.57
319.769	92.5787
319.969	92.5571
320.171	92.5312
320.373	92.5096
320.573	92.488
320.772	92.4664
320.975	92.4449
321.175	92.4319
321.378	92.4146
321.578	92.3887
321.777	92.3714
321.979	92.3844
322.179	92.3714
322.381	92.3456
322.581	92.2722
322.782	92.2506
322.983	92.2506
323.185	92.2635
323.384	92.2506
323.584	92.2247
323.784	92.1988
323.987	92.1642
324.188	92.1383
324.39	92.1081
324.589	92.0822
324.79	92.052
324.991	92.0131
325.192	91.9872
325.392	91.9484
325.592	91.9181
325.793	91.8836
325.995	91.8491
326.195	91.9052
326.394	91.8793
326.595	91.7973
326.795	91.78
326.996	91.767
327.197	91.7627
327.398	91.7109
327.598	91.698
327.797	91.685
328	91.7066
328.199	91.685
328.401	91.6634
328.601	91.6418
328.802	91.6332
329.002	91.6073
329.205	91.5512
329.404	91.4994
329.608	91.4691
329.806	91.4389
330.006	91.4001
330.205	91.3569
330.408	91.3224
330.608	91.2792
330.81	91.236
331.009	91.2015
331.21	91.1626
331.411	91.1238
331.614	91.1281
331.816	91.0892
332.017	91.0547
332.217	90.9943
332.418	90.964
332.619	90.9338
332.817	90.8863
333.017	90.8518
333.22	90.8216
333.421	90.7913
333.618	90.7525
333.821	90.718
334.022	90.6877
334.221	90.6446
334.42	90.5971
334.62	90.5539
334.822	90.5107
335.021	90.4719
335.22	90.4201
335.422	90.3812
335.622	90.3337
335.824	90.2905
336.026	90.2517
336.226	90.1999
336.425	90.1394
336.623	90.079
336.825	90.0315
337.025	89.9797
337.227	89.9236
337.425	89.8761
337.627	89.8243
337.829	89.7639
338.027	89.7034
338.229	89.6516
338.428	89.5912
338.629	89.535
338.829	89.4832
339.033	89.4271
339.23	89.3796
339.433	89.3278
339.632	89.2717
339.835	89.2199
340.035	89.1594
340.234	89.1076
340.436	89.0472
340.638	88.9911
340.838	88.9263
341.038	88.8659
341.24	88.8097
341.442	88.7407
341.644	88.6759
341.843	88.6068
342.042	88.5378
342.244	88.46
342.442	88.4039
342.644	88.3348
342.843	88.2528
343.048	88.1881
343.249	88.1233
343.448	88.0542
343.649	87.9765
343.851	87.9118
344.051	87.8427
344.251	87.7779
344.452	87.7088
344.652	87.6355
344.853	87.5621
345.055	87.4887
345.254	87.4239
345.454	87.3505
345.655	87.2814
345.855	87.2081
346.055	87.1303
346.256	87.0483
346.458	86.9792
346.659	86.9058
346.86	86.8368
347.063	86.7634
347.262	86.6857
347.463	86.6123
347.664	86.5432
347.864	86.4784
348.064	86.4051
348.267	86.3446
348.468	86.2798
348.668	86.2194
348.868	86.146
349.071	86.0856
349.271	86.0079
349.472	85.9431
349.674	85.874
349.871	85.8093
350.075	85.7488
350.276	85.6884
350.476	85.6193
350.676	85.5459
350.88	85.4553
351.08	85.3905
351.281	85.3171
351.482	85.248
351.684	85.1746
351.882	85.1099
352.085	85.0365
352.287	84.976
352.488	84.9156
352.689	84.8638
352.891	84.8033
353.091	84.7429
353.292	84.6782
353.493	84.6177
353.693	84.5529
353.895	84.4968
354.096	84.4493
354.298	84.3975
354.501	84.3414
354.701	84.2767
354.902	84.2162
355.1	84.1601
355.304	84.0996
355.504	84.0306
355.705	83.9701
355.905	83.914
356.108	83.8622
356.307	83.8061
356.509	83.7499
356.711	83.6895
356.911	83.6334
357.113	83.5816
357.311	83.5211
357.51	83.465
357.71	83.4089
357.913	83.3528
358.113	83.301
358.317	83.2405
358.515	83.1844
358.716	83.1326
358.915	83.0808
359.118	83.029
359.315	82.9815
359.517	82.921
359.716	82.8735
359.919	82.8304
360.118	82.7915
360.317	82.7484
360.519	82.7052
360.72	82.662
360.92	82.6231
361.121	82.5843
361.32	82.5368
361.521	82.5066
361.725	82.4677
361.922	82.4375
362.123	82.3987
362.324	82.3512
362.524	82.3037
362.723	82.2735
362.925	82.2432
363.125	82.2001
363.325	82.1526
363.527	82.1094
363.725	82.0749
363.926	82.036
364.128	81.9972
364.329	81.9626
364.529	81.9237
364.729	81.8849
364.928	81.8461
365.131	81.8115
365.331	81.7726
365.534	81.7511
365.735	81.7208
365.936	81.6863
366.137	81.6561
366.336	81.6259
366.537	81.5827
366.737	81.5482
366.935	81.5093
367.136	81.4748
367.337	81.4445
367.539	81.4316
367.739	81.4186
367.942	81.4014
368.14	81.3755
368.34	81.3452
368.541	81.3107
368.739	81.2675
368.941	81.233
369.14	81.2028
369.339	81.1855
369.543	81.1726
369.741	81.1423
369.944	81.1251
370.142	81.0992
370.343	81.0646
370.545	81.0258
370.744	80.9869
370.944	80.9524
371.144	80.9178
371.344	80.8963
371.545	80.8704
371.745	80.8488
371.946	80.8186
372.145	80.7926
372.345	80.7581
372.547	80.7279
372.747	80.6933
372.947	80.6674
373.149	80.6502
373.349	80.6329
373.551	80.6156
373.749	80.6027
373.949	80.5768
374.148	80.5509
374.349	80.5207
374.549	80.4904
374.75	80.4689
374.95	80.4343
375.148	80.3911
375.35	80.3436
375.551	80.3221
375.75	80.3048
375.952	80.2918
376.152	80.2746
376.352	80.2573
376.553	80.2357
376.753	80.2228
376.955	80.2098
377.155	80.1925
377.354	80.1753
377.555	80.1537
377.757	80.1321
377.955	80.1019
378.155	80.0803
378.354	80.0414
378.556	79.9983
378.755	79.9594
378.957	79.9292
379.157	79.9119
379.356	79.8903
379.557	79.8731
379.758	79.8644
379.959	79.8428
380.158	79.8126
380.358	79.7781
380.558	79.7608
380.759	79.7392
380.958	79.709
381.158	79.6917
381.359	79.6572
381.561	79.6227
381.761	79.6011
381.961	79.5752
382.16	79.545
382.363	79.532
382.561	79.5234
382.761	79.5018
382.963	79.4845
383.165	79.4586
383.364	79.4457
383.564	79.4241
383.765	79.4068
383.966	79.3982
384.165	79.3723
384.366	79.3593
384.567	79.3507
384.768	79.3291
384.967	79.3118
385.169	79.2989
385.372	79.273
385.569	79.26
385.771	79.2384
385.97	79.2212
386.172	79.2082
386.372	79.1866
386.573	79.1694
386.772	79.1478
386.973	79.1262
387.172	79.1089
387.373	79.083
387.572	79.0614
387.775	79.0312
387.974	79.001
388.176	78.988
388.374	78.9664
388.577	78.9492
388.779	78.9276
388.979	78.906
389.178	78.8888
389.379	78.8715
389.579	78.8456
389.781	78.8197
389.981	78.7981
390.181	78.7765
390.381	78.7549
390.58	78.7333
390.78	78.7031
390.982	78.6686
391.182	78.6383
391.383	78.6254
391.582	78.6168
391.784	78.5909
391.984	78.5736
392.184	78.5606
392.383	78.5434
392.584	78.5261
392.786	78.5131
392.987	78.4959
393.186	78.4743
393.389	78.4613
393.589	78.4398
393.788	78.4268
393.988	78.4052
394.19	78.388
394.39	78.3707
394.59	78.3577
394.79	78.3448
394.992	78.3275
395.193	78.3145
395.393	78.3016
395.596	78.2887
395.793	78.28
395.994	78.2627
396.197	78.2498
396.396	78.2325
396.598	78.2196
396.799	78.198
396.999	78.1894
397.2	78.1721
397.4	78.1505
397.6	78.1289
397.801	78.1073
398	78.0901
398.201	78.0685
398.4	78.0555
398.6	78.0383
398.801	78.0167
399.002	77.9994
399.2	77.9692
399.403	77.9562
399.603	77.9303
399.803	77.913
400.004	77.8958
400.203	77.8785
400.403	77.8656
400.604	77.8526
400.806	77.8353
401.002	77.8224
401.206	77.8008
401.405	77.7835
401.608	77.7663
401.808	77.7533
402.01	77.7317
402.21	77.7058
402.409	77.6886
402.611	77.6713
402.808	77.654
403.013	77.6368
403.212	77.6195
403.411	77.6022
403.612	77.5893
403.812	77.5806
404.014	77.5633
404.215	77.5504
404.415	77.5288
404.615	77.5202
404.814	77.5029
405.018	77.4813
405.217	77.4684
405.416	77.4511
405.618	77.4425
405.818	77.4295
406.017	77.4166
406.217	77.3993
406.419	77.382
406.62	77.3605
406.82	77.3432
407.022	77.3302
407.221	77.313
407.421	77.287
407.623	77.2741
407.825	77.2525
408.025	77.2223
408.226	77.205
408.428	77.1834
408.627	77.1705
408.829	77.1532
409.028	77.1359
409.228	77.1144
409.429	77.0928
409.63	77.0755
409.831	77.0582
410.032	77.0323
410.233	77.0194
410.433	76.9978
410.633	76.9805
410.835	76.9633
411.037	76.946
411.236	76.933
411.438	76.9158
411.637	76.9028
411.839	76.8855
412.039	76.8726
412.241	76.8597
412.441	76.8424
412.641	76.8208
412.843	76.8035
413.042	76.7992
413.242	76.7819
413.444	76.7647
413.643	76.7474
413.842	76.7344
414.045	76.7172
414.245	76.6999
414.445	76.6826
414.647	76.674
414.848	76.6567
415.048	76.6395
415.247	76.6222
415.447	76.6093
415.647	76.5963
415.849	76.579
416.05	76.5618
416.252	76.5531
416.453	76.5358
416.652	76.5229
416.853	76.51
417.054	76.4927
417.254	76.4797
417.454	76.4668
417.655	76.4495
417.856	76.4322
418.058	76.4236
418.256	76.4063
418.458	76.3847
418.66	76.3761
418.856	76.3589
419.058	76.3416
419.256	76.3243
419.459	76.3114
419.658	76.2984
419.859	76.2898
420.06	76.2725
420.259	76.2639
420.459	76.2466
420.661	76.2293
420.859	76.2078
421.06	76.1905
421.26	76.1689
421.461	76.1603
421.664	76.1473
421.862	76.1387
422.061	76.1214
422.263	76.1085
422.464	76.0998
422.665	76.0869
422.866	76.0696
423.067	76.0566
423.268	76.035
423.466	76.0221
423.668	76.0048
423.869	76.0048
424.07	75.9876
424.271	75.9746
424.47	75.9573
424.671	75.9401
424.874	75.9271
425.075	75.9142
425.275	75.8969
425.478	75.8839
425.677	75.8624
425.879	75.8451
426.079	75.8365
426.28	75.8278
426.481	75.8192
426.681	75.8149
426.88	75.7976
427.083	75.789
427.284	75.7717
427.482	75.7544
427.684	75.7285
427.886	75.7026
428.085	75.6854
428.287	75.6681
428.487	75.6551
428.688	75.6335
428.89	75.6249
429.088	75.6077
429.291	75.5947
429.49	75.5817
429.689	75.5602
429.892	75.5386
430.093	75.517
430.292	75.504
430.495	75.4954
430.696	75.4781
430.896	75.4652
431.095	75.4522
431.296	75.4479
431.498	75.4306
431.7	75.4134
431.899	75.3961
432.099	75.3788
432.3	75.3616
432.501	75.3314
432.702	75.3227
432.902	75.3054
433.101	75.2882
433.306	75.2795
433.504	75.2752
433.706	75.2579
433.906	75.245
434.106	75.2321
434.307	75.2148
434.506	75.1975
434.709	75.1803
434.908	75.1673
435.109	75.1543
435.31	75.1328
435.51	75.1241
435.714	75.1112
435.912	75.1025
436.113	75.081
436.312	75.068
436.515	75.0507
436.713	75.0421
[truncated: 1,801 more rows]

## Sheet: Supplementary Fig. 7 BET
BET data
0.00767	1.69706
0.01144	1.82632
0.05191	3.4418
0.08025	4.2568
0.11528	4.97612
0.15009	5.717
0.18505	6.31576
0.22006	6.83118
0.25506	7.21614
0.28992	7.7162
0.34427	7.99268
0.37937	7.94044
0.41438	8.15526
0.44922	8.28306
0.48421	8.56608
0.51913	8.76526
0.55411	8.9067
0.59013	10.8534
0.60541	9.9136
0.65895	10.5852
0.69385	11.585
0.71003	12.3472
0.74509	13.3371
0.79888	14.6463
0.83389	15.9297
0.8501	16.5068
0.88503	18.1572
0.92003	21.0013
0.95491	25.7227
0.98871	40.081
0.99502	50.3006	50.3006
0.94505		27.2547
0.90729		22.0024
0.87177		19.3362
0.83667		17.4785
0.80165		16.0532
0.76648		14.9763
0.73139		14.0687
0.69643		13.0783
0.68027		12.882
0.62623		11.9635
0.59115		11.2596
0.55612		10.7166
0.52102		10.192
0.48596		9.72594
0.45088		9.26076
0.41588		8.73982
0.38085		8.77846
0.34587		8.27162
0.3107		7.82868
0.27558		7.52464
0.24043		7.04648
0.20541		6.51622
0.17059		5.69258
0.13537		5.11322
0.10201		4.39396
0.07224		3.6819
0.04993		3.34408
0.01278		1.57428
0.00858		1.66704

## Sheet: Supplementary Fig. 8 PEG test
molecular weight	rejection
600	9.7
1500	53.1
2000	91.1
4000	97.8

## Sheet: Supplementary Fig.20,21
236	-1680	211	-1830	520	-1640	696	-1700	582	-1940
240	-2480	159	-2880	787	-2300	693	-2380	549	-2680
351	-3570	360	-4110	1320	-3130	1010	-3420	992	-3740
625	-5030	643	-5830	2150	-3840	1630	-4630	1380	-5180
1040	-6610	1350	-8080	3340	-4470	2730	-5920	2420	-7190
2210	-9320	2470	-11000	4840	-4900	4330	-7420	3770	-8990
3730	-12200	3560	-14500	6530	-4810	6650	-8940	6360	-10700
6920	-15900	6090	-20400	7590	-4290	9450	-9160	9680	-12800
11800	-18700	11200	-24800	8600	-3850	12200	-8940	12800	-13600
15800	-24500	19100	-29300	9510	-3290	15000	-8390	18000	-14100
24100	-25700	27500	-33700	9570	-2600	17100	-6830	22700	-10500
30100	-21400	43000	-27300	10600	-2280	17200	-4550	21500	-8670
36500	-21200	49400	-32800	10600	-1900	18400	-4270	26900	-10200
46700	-19800	59800	-31400	10900	-1580	18800	-3190	28100	-7200
48000	-15800	65900	-31200	11100	-1370	19400	-2320	28600	-5780
50000	-13300	70600	-22900	11300	-1270	19600	-1940	29300	-4920
52600	-10400	75100	-17100	11400	-1220	19500	-1430	29600	-4050
53500	-8010	78300	-15200	11600	-1220	19800	-1290	30200	-3540
55700	-6320	79400	-11800	11800	-1290	20000	-968	30900	-3050
56200	-4620	79700	-9600	12000	-1410	20100	-804	31300	-2740
56200	-3210	79700	-7100	12200	-1570	20100	-640	31400	-2410
56600	-2630	81000	-6820	12500	-1800	20200	-595	31700	-2550
57000	-3110	81600	-7680	12800	-2090	20300	-574	32200	-2590
57600	-2590	82700	-6990	13200	-2450	20300	-546	32600	-2830
58500	-2480	84700	-7130	13700	-2900	20500	-672	33200	-2880
59000	-2390	85900	-8160	14300	-3390	20500	-873	33700	-3220
59500	-2140	87300	-8550	15000	-3930	20700	-936	34300	-3540
60000	-2150	89100	-8390	15900	-4480	20700	-1130	34700	-3820
60400	-1820	90500	-8250	17000	-5060	21400	-1210	36100	-4630
61900	-2600	92700	-9780	18300	-5650	21500	-1340	36200	-4440
63500	-2540	94600	-10100	19700	-6140	22000	-1680	37900	-5490
63100	-2320	96700	-10600	21100	-6460	22100	-1660	39100	-6510
63600	-3240	98400	-11600	22600	-6740	22600	-2410	39800	-7240
64200	-3400	101000	-11800	24200	-6980	23300	-2600	41700	-9080
65100	-3860	104000	-13400	25700	-7170	23800	-3090	43300	-10200
66300	-4370	111000	-10400	27400	-7250	24300	-3510	45600	-11200

[truncated: 7 more sheets: Supplementary Fig. 22, Supplementary Fig. 25, Supplementary Fig. 26a, Supplementary Fig, 26c, Supplementary Fig. 27a, Supplementary Fig. 27b, Supplementary Fig. 27c]
